# Supplementary material for: A Dynamic Model for Strategies and Dynamics of Plant Water-Potential Regulation Under Drought Conditions
Source: Front Plant Sci. 2020 Apr 28;11:373. doi: 10.3389/fpls.2020.00373 (PMC7199548; doi:10.3389/fpls.2020.00373)
Supplement: DATASHEET S1 — Time series of predawn and midday leaf water potential. [file Data_Sheet_1.ZIP]

Archive with 330 entries (256 files):
- Cryptantha flava/
- Cryptantha flava/Forseth2001_shade.tsv
- Cryptantha flava/Forseth2001_shade.xlsx
- Cryptantha flava/Forseth2001_sun.tsv
- Cryptantha flava/Forseth2001_sun.xlsx
- Cupressus torulosa/
- Cupressus torulosa/Singh2006.tsv
- Cupressus torulosa/Singh2006.xlsx
- Cussonia barteri/
- Cussonia barteri/Roux1998.xlsx
- Erica arborea/
- Erica arborea/Tognetti2000_co2.tsv
- Erica arborea/Tognetti2000_co2.xlsx
- Erica arborea/Tognetti2000_control.tsv
- Erica arborea/Tognetti2000_control.xlsx
- Eucalyptus gomphocephala/
- Eucalyptus gomphocephala/Franks2007.tsv
- Eucalyptus gomphocephala/Franks2007.xlsx
- Fagus sylvatica/
- Fagus sylvatica/Aranda2000.tsv
- Fagus sylvatica/Aranda2000.xlsx
- Fagus sylvatica/Aranda2005.tsv
- Fagus sylvatica/Aranda2005.xlsx
- Faidherbia albida/
- Faidherbia albida/Roupsard1999.tsv
- Faidherbia albida/Roupsard1999.xlsx
- Fraxinus micrantha/
- Fraxinus micrantha/Singh2006.tsv
- Fraxinus micrantha/Singh2006.xlsx
- Haloxylon ammodendron/
- Haloxylon ammodendron/Xu2008.tsv
- Haloxylon ammodendron/Xu2008.xlsx
- Juniperus communis/
- Juniperus communis/Tognetti2000_co2.tsv
- Juniperus communis/Tognetti2000_co2.xlsx
- Juniperus communis/Tognetti2000_control.tsv
- Juniperus communis/Tognetti2000_control.xlsx
- Juniperus osteosperma/
- Juniperus osteosperma/Leffler2002.tsv
- Juniperus osteosperma/Leffler2002.xlsx
- Juniperus osteosperma/West2007.xlsx
- Juniperus virginiana/
- Juniperus virginiana/Eggemeyer2006.xlsx
- Justicia californica/
- Justicia californica/Tinoco-Ojanguren2008.tsv
- Justicia californica/Tinoco-Ojanguren2008.xlsx
- Larrea tridentata/
- Larrea tridentata/Pockman2010.tsv
- Larrea tridentata/Pockman2010.xlsx
- Machilus duthiei/
- Machilus duthiei/Singh2006.tsv
- Machilus duthiei/Singh2006.xlsx
- Myrtus communis/
- Myrtus communis/Mendes2001_shade.tsv
- Myrtus communis/Mendes2001_shade.xlsx
- Myrtus communis/Mendes2001_sun.tsv
- Myrtus communis/Mendes2001_sun.xlsx
- Myrtus communis/Tognetti2000_co2.tsv
- Myrtus communis/Tognetti2000_co2.xlsx
- Myrtus communis/Tognetti2000_control.tsv
- Myrtus communis/Tognetti2000_control.xlsx
- Oak/
- Oak/Oak_Loewenstein1998.nb
- Oak/Oak_Loewenstein1998.tsv
- Oak/Oak_Roman2015.tsv
- Olea europaea/
- Olea europaea/Ahmed2009.tsv
- Olea europaea/Ahmed2009.xlsx
- Panicum virgatum/
- Panicum virgatum/Eggemeyer2006.xlsx
- Phagnalon graecum/
- Phagnalon graecum/Gouvra2007.tsv
- Phagnalon graecum/Gouvra2007.xlsx
- Phillyrea latifolia/
- Phillyrea latifolia/Serrano2005.tsv
- Phillyrea latifolia/Serrano2005.xlsx
- Phillyrea latifolia/Vilata2003.nb
- Phillyrea latifolia/Vilata2003.tsv
- Phillyrea latifolia/Vilata2003.xlsx
- Picea abies/
- Picea abies/Lu1995-control.xlsx
- Picea abies/Lu1995-drought.xlsx
- Pinus brutia/
- Pinus brutia/Lebourgouis1998_control.tsv
- Pinus brutia/Lebourgouis1998_control.xlsx
- Pinus brutia/Lebourgouis1998_drought.tsv
- Pinus brutia/Lebourgouis1998_drought.xlsx
- Pinus brutia/Lebourgouis_control.tsv
- Pinus brutia/Lebourgouis_drought.tsv
- Pinus brutia/Notes.txt
- Pinus edulis/
- Pinus edulis/West2007.xlsx
- Pinus fexilis/
- Pinus fexilis/Fischer2002.tsv
- Pinus fexilis/Fischer2002.xlsx
- Pinus nigra/
- Pinus nigra/Lebourgouis_control.tsv
- Pinus nigra/Lebourgouis_control.xlsx
- Pinus nigra/Lebourgouis_drought.tsv
- Pinus nigra/Lebourgouis_drought.xlsx
- Pinus nigra/Notes.txt
- Pinus ponderosa/
- Pinus ponderosa/Eggemeyer2006.xlsx
- Pinus ponderosa/Fischer2002.tsv
- Pinus ponderosa/Fischer2002.xlsx
- Pinus ponderosa/Gaylord2007.tsv
- Pinus ponderosa/Gaylord2007.xlsx
- Pinus ponderosa/Simonin2006_thinned.tsv
- Pinus ponderosa/Simonin2006_thinned.xlsx
- Pinus ponderosa/Simonin2006_unthinned.tsv
- Pinus ponderosa/Simonin2006_unthinned.xlsx
- Pinus roxburghii/
- Pinus roxburghii/Singh2006.tsv
- Pinus roxburghii/Singh2006.xlsx
- Pinus sylvestris/
- Pinus sylvestris/Irvine1998.tsv
- Pinus sylvestris/Irvine1998.xlsx
- Pinus sylvestris/Poyatos2008.xlsx
- Populus fremontii/
- Populus fremontii/Smith1991_control.tsv
- Populus fremontii/Smith1991_control.xlsx
- Populus fremontii/Smith1991_drought.tsv
- Populus fremontii/Smith1991_drought.xlsx
- Populus trichocarpa/
- Populus trichocarpa/Smith1991_control.tsv
- Populus trichocarpa/Smith1991_control.xlsx
- Populus trichocarpa/Smith1991_drought.tsv
- Populus trichocarpa/Smith1991_drought.xlsx
- Pseudotsuga menziesii/
- Pseudotsuga menziesii/Phillips2002_1.tsv
- Pseudotsuga menziesii/Phillips2002_1.xlsx
- Pseudotsuga menziesii/Phillips2002_2.tsv
- Pseudotsuga menziesii/Phillips2002_2.xlsx
- Pseudotsuga menziesii/Phillips2002_3.tsv
- Pseudotsuga menziesii/Phillips2002_3.xlsx
- Quercus cocciferia/
- Quercus cocciferia/Werner1999.tsv
- Quercus cocciferia/Werner1999.xlsx
- Quercus floribunda/
- Quercus floribunda/Singh2006.tsv
- Quercus floribunda/Singh2006.xlsx
- Quercus frainetto/
- Quercus frainetto/Fotelli2000_control.tsv
- Quercus frainetto/Fotelli2000_control.xlsx
- Quercus frainetto/Fotelli2000_drought.tsv
- Quercus frainetto/Fotelli2000_drought.xlsx
- Quercus ilex/
- Quercus ilex/Cubera2007_control.tsv
- Quercus ilex/Cubera2007_control.xlsx
- Quercus ilex/Cubera2007_drought.tsv
- Quercus ilex/Cubera2007_drought.xlsx
- Quercus ilex/Fotelli2000_control.tsv
- Quercus ilex/Fotelli2000_control.xlsx
- Quercus ilex/Fotelli2000_drought.tsv
- Quercus ilex/Fotelli2000_drought.xlsx
- Quercus ilex/Serrano2005.tsv
- Quercus ilex/Serrano2005.xlsx
- Quercus ilex/Tognetti1998.tsv
- Quercus ilex/Tognetti1998.xlsx
- Quercus ilex/Vilalta2003.tsv
- Quercus ilex/Vilalta2003.xlsx
- Quercus lanata/
- Quercus lanata/Singh2006.tsv
- Quercus lanata/Singh2006.xlsx
- Quercus leucotrichophora/
- Quercus leucotrichophora/Singh2006.tsv
- Quercus leucotrichophora/Singh2006.xlsx
- Quercus macrolepis/
- Quercus macrolepis/Fotelli2000_control.tsv
- Quercus macrolepis/Fotelli2000_control.xlsx
- Quercus macrolepis/Fotelli2000_drought.tsv
- Quercus macrolepis/Fotelli2000_drought.xlsx
- Quercus petraea/
- Quercus petraea/Aranda2000.tsv
- Quercus petraea/Aranda2000.xlsx
- Quercus petraea/Aranda2005.tsv
- Quercus petraea/Aranda2005.xlsx
- Quercus petraea/Breda1993_control.tsv
- Quercus petraea/Breda1993_control.xlsx
- Quercus petraea/Breda1993_drought.tsv
- Quercus petraea/Breda1993_drought.xlsx
- Quercus pubescens/
- Quercus pubescens/Fotelli2000_control.tsv
- Quercus pubescens/Fotelli2000_control.xlsx
- Quercus pubescens/Fotelli2000_drought.tsv
- Quercus pubescens/Fotelli2000_drought.xlsx
- Quercus pubescens/Poyatos2008.xlsx
- Quercus pubescens/Tognetti1998.tsv
- Quercus pubescens/Tognetti1998.xlsx
- Quercus suber/
- Quercus suber/Oliveria1996.tsv
- Quercus suber/Oliveria1996.xlsx
- Rhamnus californica/
- Rhamnus californica/Pratt2008-shade.tsv
- Rhamnus californica/Pratt2008-shade.xlsx
- Rhamnus californica/Pratt2008-sun.tsv
- Rhamnus californica/Pratt2008-sun.xlsx
- Rhamnus crocea/
- Rhamnus crocea/Pratt2008-shade.tsv
- Rhamnus crocea/Pratt2008-shade.xlsx
- Rhamnus crocea/Pratt2008-sun.tsv
- Rhamnus crocea/Pratt2008-sun.xlsx
- Rhamnus ilicifolia/
- Rhamnus ilicifolia/Pratt2008-shade.tsv
- Rhamnus ilicifolia/Pratt2008-shade.xlsx
- Rhamnus ilicifolia/Pratt2008-sun.tsv
- Rhamnus ilicifolia/Pratt2008-sun.xlsx
- Rhododendron arboreum/
- Rhododendron arboreum/Singh2006.tsv
- Rhododendron arboreum/Singh2006.xlsx
- Schiachyrium scoparium/
- Schiachyrium scoparium/Eggemeyer2006.xlsx
- Shorea robusta/
- Shorea robusta/Singh2006.tsv
- Shorea robusta/Singh2006.xlsx
- Spartidium saharae/
- Spartidium saharae/Abdallah2006.tsv
- Spartidium saharae/Abdallah2006.xlsx
- Tamarix ramosissima/
- Tamarix ramosissima/Nippert2010.tsv
- Tamarix ramosissima/Nippert2010.xlsx
- Tamarix ramosissima/Xu2008.tsv
- Tamarix ramosissima/Xu2008.xlsx
- Trifolium subterraneum/
- Trifolium subterraneum/Socias1997_control.tsv
- Trifolium subterraneum/Socias1997_control.xlsx
- Trifolium subterraneum/Socias1997_drought.tsv
- Trifolium subterraneum/Socias1997_drought.xlsx
- Vanclevea stylosa/
- Vanclevea stylosa/Lin1996.tsv
- Vanclevea stylosa/Lin1996.xlsx
- Vitis vinifera grenache/
- Vitis vinifera grenache/Schultz2003_control.tsv
- Vitis vinifera grenache/Schultz2003_control.xlsx
- Vitis vinifera grenache/Schultz2003_drought.tsv
- Vitis vinifera grenache/Schultz2003_drought.xlsx
- Vitis vinifera syrah/
- Vitis vinifera syrah/Schultz2003_control.tsv
- Vitis vinifera syrah/Schultz2003_control.xlsx
- Vitis vinifera syrah/Schultz2003_drought.tsv
- Vitis vinifera syrah/Schultz2003_drought.xlsx
- Acer saccharum/
- Acer saccharum/Ellsworth_1992_1.tsv
- Acer saccharum/Ellsworth_1992_1.xlsx
- Acer saccharum/Ellsworth_1992_2.tsv
- Acer saccharum/Ellsworth_1992_2.xlsx
- Acer saccharum/Ellsworth_1992_3.tsv
- Acer saccharum/Ellsworth_1992_3.xlsx
- Acer saccharum/Loewenstein1998.tsv
- Acer saccharum/Loewenstein1998.xlsx
- Acer saccharum/Roman2015.tsv
- Annona squamosa/
- Annona squamosa/Endres2007-control.tsv
- Annona squamosa/Endres2007-control.xlsx
- Annona squamosa/Endres2007-drought.tsv
- Annona squamosa/Endres2007-drought.xlsx
- Arbutus unedo/
- Arbutus unedo/Martinez-Vilalta_2003-control.tsv
- Arbutus unedo/Martinez-Vilalta_2003-control.xlsx
- Arbutus unedo/Martinez-Vilalta_2003-drought.tsv
- Arbutus unedo/Martinez-Vilalta_2003-drought.xlsx
- Arbutus unedo/Ripullone2009-control.tsv
- Arbutus unedo/Ripullone2009-control.xlsx
- Arbutus unedo/Ripullone2009-drought.tsv
- Arbutus unedo/Ripullone2009-drought.xlsx
- Arbutus unedo/Werner1999.tsv
- Arbutus unedo/Werner1999.xlsx
- Artemisia filifolia/
- Artemisia filifolia/Lin1996.tsv
- Artemisia filifolia/Lin1996.xlsx
- Atriplex canescens/
- Atriplex canescens/Lin1996.tsv
- Atriplex canescens/Lin1996.xlsx
- Betula occidentalis/
- Betula occidentalis/Smith1991_comined.tsv
- Betula occidentalis/Smith1991_control.tsv
- Betula occidentalis/Smith1991_control.xlsx
- Betula occidentalis/Smith1991_drought.tsv
- Betula occidentalis/Smith1991_drought.xlsx
- Bouteloua eriopoda/
- Bouteloua eriopoda/Pockman2010.tsv
- Bouteloua eriopoda/Pockman2010.xlsx
- Calligonum arborescens/
- Calligonum arborescens/Xu2008.tsv
- Calligonum arborescens/Xu2008.xlsx
- Carpinus viminea/
- Carpinus viminea/Singh2006.tsv
- Carpinus viminea/Singh2006.xlsx
- Ceanothus crassifolius/
- Ceanothus crassifolius/Pratt2008-shade.tsv
- Ceanothus crassifolius/Pratt2008-shade.xlsx
- Ceanothus crassifolius/Pratt2008-sun.tsv
- Ceanothus crassifolius/Pratt2008-sun.xlsx
- Ceanothus leucodermis/
- Ceanothus leucodermis/Pratt2008-shade.tsv
- Ceanothus leucodermis/Pratt2008-shade.xlsx
- Ceanothus leucodermis/Pratt2008-sun.tsv
- Ceanothus leucodermis/Pratt2008-sun.xlsx
- Ceanothus megacarpus/
- Ceanothus megacarpus/Pratt2008-shade.tsv
[truncated: 30 more entries]
