# Supplementary material for: A Dynamic Model for Strategies and Dynamics of Plant Water-Potential Regulation Under Drought Conditions
Source: Front Plant Sci. 2020 Apr 28;11:373. doi: 10.3389/fpls.2020.00373 (PMC7199548; doi:10.3389/fpls.2020.00373)
Supplement: DATASHEET S1 — Time series of predawn and midday leaf water potential. [file Data_Sheet_1.ZIP › Cryptantha flava/Forseth2001_shade.xlsx]

## Sheet: Tabelle1
1997-05-16	1997-06-01	1997-06-14	1997-07-08	1998-05-08	1998-05-19	1998-05-29	1998-06-23
0.564356	0.534653	0.643564	1.38614	0.607467	0.529392	0.299818	0.497957
1997-05-12	1997-05-14	1997-05-31	1997-06-12	1998-05-06	1998-05-18	1998-05-28	1998-06-24
0.87	1.14	1.24	1.63	0.760828	0.837215	1.18124	1.28338
0.1
