# Supplementary material for: A Dynamic Model for Strategies and Dynamics of Plant Water-Potential Regulation Under Drought Conditions
Source: Front Plant Sci. 2020 Apr 28;11:373. doi: 10.3389/fpls.2020.00373 (PMC7199548; doi:10.3389/fpls.2020.00373)
Supplement: DATASHEET S1 — Time series of predawn and midday leaf water potential. [file Data_Sheet_1.ZIP › Cryptantha flava/Forseth2001_sun.xlsx]

## Sheet: Tabelle1
1997-05-16	1997-06-01	1997-06-14	1997-07-08	1998-05-08	1998-05-19	1998-05-29	1998-06-23
0.49505	0.386139	0.415842	1.32673	0.425783	0.580118	0.370404	0.447571
1997-05-12	1997-05-14	1997-05-31	1997-06-12	1998-05-06	1998-05-17	1998-05-27	1998-06-23
1.04	1.06	1.33	1.42	0.780628	0.867027	1.02295	1.60052
0.1
