# Supplementary material for: A Dynamic Model for Strategies and Dynamics of Plant Water-Potential Regulation Under Drought Conditions
Source: Front Plant Sci. 2020 Apr 28;11:373. doi: 10.3389/fpls.2020.00373 (PMC7199548; doi:10.3389/fpls.2020.00373)
Supplement: DATASHEET S1 — Time series of predawn and midday leaf water potential. [file Data_Sheet_1.ZIP › Cupressus torulosa/Singh2006.tsv]

Decimal days	psi_s	psi_l	height
0	4.22672672672672	5.50433767100433	11.
69	4.05997664330997	4.75442108775441	11.
110	3.88013013013012	4.85235235235235	11.
159	4.01626626626626	5.01626626626626	11.
201	5.1051051051051	6.05897564230897	11.
256	3.80689022355688	3.80689022355688	11.
325	4.04754754754754	4.82549215882548	11.
387	4.83350016683349	5.25942609275942	11.
478	4.01217884551217	4.78995662328995	11.
541	4.69644644644644	5.67792792792792	11.
561	4.07874541207874	4.36578244911578	11.
763	4.18877210543877	5.4386052719386	11.
