# Supplementary material for: A Dynamic Model for Strategies and Dynamics of Plant Water-Potential Regulation Under Drought Conditions
Source: Front Plant Sci. 2020 Apr 28;11:373. doi: 10.3389/fpls.2020.00373 (PMC7199548; doi:10.3389/fpls.2020.00373)
Supplement: DATASHEET S1 — Time series of predawn and midday leaf water potential. [file Data_Sheet_1.ZIP › Cupressus torulosa/Singh2006.xlsx]

## Sheet: Tabelle1
1994-11-04	1995-01-12	1995-02-22	1995-04-12	1995-05-24	1995-07-18	1995-09-25	1995-11-26	1996-02-25	1996-04-28	1996-05-18	1996-12-06
4.22673	4.05998	3.88013	4.01627	5.10511	3.80689	4.04755	4.8335	4.01218	4.69645	4.07875	4.18877
1994-11-03	1995-01-12	1995-02-22	1995-04-12	1995-05-25	1995-07-18	1995-09-27	1995-11-26	1996-02-25	1996-04-28	1996-05-18	1996-12-05
5.50434	4.75442	4.85235	5.01627	6.05898	3.80689	4.82549	5.25943	4.78996	5.67793	4.36578	5.43861
11
