# Supplementary material for: A Dynamic Model for Strategies and Dynamics of Plant Water-Potential Regulation Under Drought Conditions
Source: Front Plant Sci. 2020 Apr 28;11:373. doi: 10.3389/fpls.2020.00373 (PMC7199548; doi:10.3389/fpls.2020.00373)
Supplement: DATASHEET S1 — Time series of predawn and midday leaf water potential. [file Data_Sheet_1.ZIP › Cussonia barteri/Roux1998.xlsx]

## Sheet: Tabelle1
133.745	292.872	308.908	355.789	388.674	427.628	438.78	470.811	481.927	541.27	567.133	603.359	629.899	660.649	691.973
0.172047	0.253587	0.23845	0.434425	0.569497	0.404407	0.388718	0.299117	0.232576	0.290129	0.360848	0.284433	0.325568	0.401076	0.298683
133.878	294.448	307.935	355.638	388.928	429.455	437.698	471.245	482.926	540.959	567.269	604.124	629.432	660.841	692.999
0.36274	0.51224	0.844272	1.21831	0.933933	1.02326	0.837748	0.922047	0.664893	0.845179	0.555779	0.381977	0.656023	0.676522	0.769138
5
