# Supplementary material for: A Dynamic Model for Strategies and Dynamics of Plant Water-Potential Regulation Under Drought Conditions
Source: Front Plant Sci. 2020 Apr 28;11:373. doi: 10.3389/fpls.2020.00373 (PMC7199548; doi:10.3389/fpls.2020.00373)
Supplement: DATASHEET S1 — Time series of predawn and midday leaf water potential. [file Data_Sheet_1.ZIP › Erica arborea/Tognetti2000_co2.xlsx]

## Sheet: Tabelle1
1996-10-14	1996-11-17	1996-12-17	1997-02-12	1997-03-25	1997-04-21	1997-05-21	1997-06-19	1997-07-17	1997-08-07	1997-08-28	1997-09-17
0.213911	0.153792	0.1482	0.273331	0.293138	0.315274	0.391238	1.0346	1.4079	2.2696	2.26587	1.61365
1996-10-14	1996-11-17	1996-12-17	1997-02-12	1997-03-25	1997-04-21	1997-05-21	1997-06-19	1997-07-17	1997-08-07	1997-08-28	1997-09-17
0.267739	0.20762	0.17523	0.19224	0.320168	0.423628	0.445299	1.22381	1.86741	2.51287	2.69836	2.07317
0.1
