# Supplementary material for: A Dynamic Model for Strategies and Dynamics of Plant Water-Potential Regulation Under Drought Conditions
Source: Front Plant Sci. 2020 Apr 28;11:373. doi: 10.3389/fpls.2020.00373 (PMC7199548; doi:10.3389/fpls.2020.00373)
Supplement: DATASHEET S1 — Time series of predawn and midday leaf water potential. [file Data_Sheet_1.ZIP › Erica arborea/Tognetti2000_control.xlsx]

## Sheet: Tabelle1
1996-10-14	1996-11-17	1996-12-17	1997-02-12	1997-03-25	1997-04-21	1997-05-21	1997-06-19	1997-07-17	1997-08-07	1997-08-28	1997-09-17
0.808575	0.342771	0.283351	0.705814	1.29302	1.63999	1.74275	2.11604	2.59723	3.21543	3.32005	3.01922
1996-10-14	1996-11-17	1996-12-17	1997-02-12	1997-03-25	1997-04-21	1997-05-21	1997-06-19	1997-07-17	1997-08-07	1997-08-28	1997-09-17
1.15973	0.396598	0.364441	0.760107	1.56332	1.77537	1.87767	2.33205	3.05697	3.62111	3.56309	3.18117
0.1
