# Supplementary material for: A Dynamic Model for Strategies and Dynamics of Plant Water-Potential Regulation Under Drought Conditions
Source: Front Plant Sci. 2020 Apr 28;11:373. doi: 10.3389/fpls.2020.00373 (PMC7199548; doi:10.3389/fpls.2020.00373)
Supplement: DATASHEET S1 — Time series of predawn and midday leaf water potential. [file Data_Sheet_1.ZIP › Eucalyptus gomphocephala/Franks2007.tsv]

Decimal days	psi_s	psi_l	height
0	0.397905817483082	0.99589239466429	25.
60	0.288679718176501	0.71752624690189	25.
90	0.5119190175165	0.904548998858224	25.
154	0.608036982372107	1.70133810465342	25.
181	1.06083154640897	1.69507226600573	25.
211	1.11494332897045	1.99680999192402	25.
243	0.915351304686847	1.71266674092845	25.
275	0.909047871007268	1.29565011556991	25.
302	0.7215739786683	0.945076443231501	25.
334	0.52802222284107	0.981029825391962	25.
366	0.219705366342699	0.920389038959592	25.
394	0.358393438970731	1.11946726447408	25.
425	0.358142805424823	0.817215739786683	25.
455	0.27936868194603	1.17938121362332	25.
485	0.273077779943746	1.16100977470829	25.
515	0.556719763847503	1.40235734774012	25.
543	0.737702247347461	1.34172909298504	25.
635	0.579890835166671	1.54029351973042	25.
