# Supplementary material for: A Dynamic Model for Strategies and Dynamics of Plant Water-Potential Regulation Under Drought Conditions
Source: Front Plant Sci. 2020 Apr 28;11:373. doi: 10.3389/fpls.2020.00373 (PMC7199548; doi:10.3389/fpls.2020.00373)
Supplement: DATASHEET S1 — Time series of predawn and midday leaf water potential. [file Data_Sheet_1.ZIP › Eucalyptus gomphocephala/Franks2007.xlsx]

## Sheet: Tabelle1
2003-09-02	2003-11-01	2003-12-01	2004-02-03	2004-03-01	2004-03-31	2004-05-02	2004-06-03	2004-06-30	2004-08-01	2004-09-02	2004-09-30	2004-10-31	2004-11-30	2004-12-30	2005-01-29	2005-02-26	2005-05-29
0.397906	0.28868	0.511919	0.608037	1.06083	1.11494	0.915351	0.909048	0.721574	0.528022	0.219705	0.358393	0.358143	0.279369	0.273078	0.55672	0.737702	0.579891
2003-09-02	2003-11-01	2003-12-01	2004-02-03	2004-03-01	2004-03-31	2004-05-02	2004-06-03	2004-06-30	2004-08-01	2004-09-02	2004-09-30	2004-10-31	2004-11-30	2004-12-30	2005-01-29	2005-02-26	2005-05-29
0.995892	0.717526	0.904549	1.70134	1.69507	1.99681	1.71267	1.29565	0.945076	0.98103	0.920389	1.11947	0.817216	1.17938	1.16101	1.40236	1.34173	1.54029
25
