# Supplementary material for: A Dynamic Model for Strategies and Dynamics of Plant Water-Potential Regulation Under Drought Conditions
Source: Front Plant Sci. 2020 Apr 28;11:373. doi: 10.3389/fpls.2020.00373 (PMC7199548; doi:10.3389/fpls.2020.00373)
Supplement: DATASHEET S1 — Time series of predawn and midday leaf water potential. [file Data_Sheet_1.ZIP › Fagus sylvatica/Aranda2000.tsv]

Decimal days	psi_s	psi_l	height
0	0.215568166733041	1.84252414376742	11.
33	0.299832818930041	2.07587241138988	11.
61	0.260941440992964	2.42265386466215	11.
102	0.212327218571618	0.792456939466348	11.
363	0.162727911811777	1.85546763988812	11.
384	0.258693928833182	2.16931660110384	11.
411	0.204107273733492	2.07561661456541	11.
433	0.590603826076553	2.20512436992386	11.
447	0.809137412686781	2.21136904138684	11.
480	0.224082743766549	0.765985611080368	11.
