# Supplementary material for: A Dynamic Model for Strategies and Dynamics of Plant Water-Potential Regulation Under Drought Conditions
Source: Front Plant Sci. 2020 Apr 28;11:373. doi: 10.3389/fpls.2020.00373 (PMC7199548; doi:10.3389/fpls.2020.00373)
Supplement: DATASHEET S1 — Time series of predawn and midday leaf water potential. [file Data_Sheet_1.ZIP › Fagus sylvatica/Aranda2000.xlsx]

## Sheet: Tabelle1
1993-06-18	1993-07-21	1993-08-18	1993-09-28	1994-06-16	1994-07-07	1994-08-03	1994-08-25	1994-09-08	1994-10-11
0.215568	0.299833	0.260941	0.212327	0.162728	0.258694	0.204107	0.590604	0.809137	0.224083
1993-06-18	1993-07-21	1993-08-19	1993-09-28	1994-06-16	1994-07-07	1994-08-03	1994-08-25	1994-09-08	1994-10-12
1.84252	2.07587	2.42265	0.792457	1.85547	2.16932	2.07562	2.20512	2.21137	0.765986
11
