# Supplementary material for: A Dynamic Model for Strategies and Dynamics of Plant Water-Potential Regulation Under Drought Conditions
Source: Front Plant Sci. 2020 Apr 28;11:373. doi: 10.3389/fpls.2020.00373 (PMC7199548; doi:10.3389/fpls.2020.00373)
Supplement: DATASHEET S1 — Time series of predawn and midday leaf water potential. [file Data_Sheet_1.ZIP › Fagus sylvatica/Aranda2005.tsv]

Decimal days	psi_s	psi_l	height
0	0.11590909090909	2.17977528089887	15.
14	0.272727272727272	2.35955056179775	15.
21	0.19090909090909	2.26966292134831	15.
36	0.26590909090909	2.49438202247191	15.
50	0.327272727272727	2.31460674157303	15.
62	0.259090909090909	2.26966292134831	15.
76	0.552272727272727	2.49438202247191	15.
87	0.804545454545454	2.40449438202247	15.
107	0.136363636363636	2.38202247191011	15.
