# Supplementary material for: A Dynamic Model for Strategies and Dynamics of Plant Water-Potential Regulation Under Drought Conditions
Source: Front Plant Sci. 2020 Apr 28;11:373. doi: 10.3389/fpls.2020.00373 (PMC7199548; doi:10.3389/fpls.2020.00373)
Supplement: DATASHEET S1 — Time series of predawn and midday leaf water potential. [file Data_Sheet_1.ZIP › Fagus sylvatica/Aranda2005.xlsx]

## Sheet: Tabelle1
2000-06-24	2000-07-08	2000-07-15	2000-07-30	2000-08-13	2000-08-25	2000-09-08	2000-09-19	2000-10-09
0.115909	0.272727	0.190909	0.265909	0.327273	0.259091	0.552273	0.804545	0.136364
2000-06-24	2000-07-08	2000-07-15	2000-07-30	2000-08-13	2000-08-25	2000-09-08	2000-09-19	2000-10-09
2.17978	2.35955	2.26966	2.49438	2.31461	2.26966	2.49438	2.40449	2.38202
15
