# Supplementary material for: A Dynamic Model for Strategies and Dynamics of Plant Water-Potential Regulation Under Drought Conditions
Source: Front Plant Sci. 2020 Apr 28;11:373. doi: 10.3389/fpls.2020.00373 (PMC7199548; doi:10.3389/fpls.2020.00373)
Supplement: DATASHEET S1 — Time series of predawn and midday leaf water potential. [file Data_Sheet_1.ZIP › Faidherbia albida/Roupsard1999.tsv]

Decimal days	psi_s	psi_l	height
0	0.461964038727524	2.6945221782624	16.3
40	0.599826305123998	2.70828910547138	16.3
87	0.551320402714786	2.61327157515519	16.3
131	0.53395091511467	2.79745247515198	16.3
268	0.249026987037215	2.00083630866222	16.3
343	0.462929010260863	2.41641738235388	16.3
423	0.521534948052365	2.39750394030042	16.3
482	0.472514394158705	2.23989192318826	16.3
526	0.300106146868667	1.1217472417897	16.3
