# Supplementary material for: A Dynamic Model for Strategies and Dynamics of Plant Water-Potential Regulation Under Drought Conditions
Source: Front Plant Sci. 2020 Apr 28;11:373. doi: 10.3389/fpls.2020.00373 (PMC7199548; doi:10.3389/fpls.2020.00373)
Supplement: DATASHEET S1 — Time series of predawn and midday leaf water potential. [file Data_Sheet_1.ZIP › Faidherbia albida/Roupsard1999.xlsx]

## Sheet: Tabelle1
1995-01-31	1995-03-12	1995-04-28	1995-06-11	1995-10-26	1996-01-09	1996-03-29	1996-05-27	1996-07-10
0.461964	0.599826	0.55132	0.533951	0.249027	0.462929	0.521535	0.472514	0.300106
1995-01-31	1995-03-12	1995-04-28	1995-06-11	1995-10-26	1996-01-09	1996-03-29	1996-05-27	1996-07-10
2.69452	2.70829	2.61327	2.79745	2.00084	2.41642	2.3975	2.23989	1.12175
16.3
