# Supplementary material for: A Dynamic Model for Strategies and Dynamics of Plant Water-Potential Regulation Under Drought Conditions
Source: Front Plant Sci. 2020 Apr 28;11:373. doi: 10.3389/fpls.2020.00373 (PMC7199548; doi:10.3389/fpls.2020.00373)
Supplement: DATASHEET S1 — Time series of predawn and midday leaf water potential. [file Data_Sheet_1.ZIP › Fraxinus micrantha/Singh2006.xlsx]

## Sheet: Tabelle1
1994-10-22	1994-12-16	1995-02-25	1995-04-21	1995-06-02	1995-07-30	1995-10-22	1995-12-09	1996-03-17	1996-05-05	1996-06-02	1996-12-22
0.53196	1.56225	1.4142	0.701067	1.20566	0.439816	0.65953	1.47306	0.981587	0.979251	0.688493	0.84339
1994-10-21	1994-12-15	1995-02-24	1995-04-20	1995-06-03	1995-07-30	1995-10-21	1995-12-09	1996-03-15	1996-05-07	1996-06-01	1996-12-22
0.893841	1.64785	1.88135	1.07611	1.92931	0.584553	0.883253	1.51254	1.52114	1.45944	0.866163	1.34339
7.5
