# Supplementary material for: A Dynamic Model for Strategies and Dynamics of Plant Water-Potential Regulation Under Drought Conditions
Source: Front Plant Sci. 2020 Apr 28;11:373. doi: 10.3389/fpls.2020.00373 (PMC7199548; doi:10.3389/fpls.2020.00373)
Supplement: DATASHEET S1 — Time series of predawn and midday leaf water potential. [file Data_Sheet_1.ZIP › Haloxylon ammodendron/Xu2008.tsv]

Decimal days	psi_s	psi_l	height
0	1.77	3.27	2.33
31	3.14	4.24	2.33
61	2.14	3.98	2.33
92	2.52	4.49	2.33
123	3.18	3.99	2.33
