# Supplementary material for: A Dynamic Model for Strategies and Dynamics of Plant Water-Potential Regulation Under Drought Conditions
Source: Front Plant Sci. 2020 Apr 28;11:373. doi: 10.3389/fpls.2020.00373 (PMC7199548; doi:10.3389/fpls.2020.00373)
Supplement: DATASHEET S1 — Time series of predawn and midday leaf water potential. [file Data_Sheet_1.ZIP › Haloxylon ammodendron/Xu2008.xlsx]

## Sheet: Tabelle1
2005-05-01	2005-06-01	2005-07-01	2005-08-01	2005-09-01
1.77	3.14	2.14	2.52	3.18
2005-05-01	2005-06-01	2005-07-01	2005-08-01	2005-09-01
3.27	4.24	3.98	4.49	3.99
2.33
