# Supplementary material for: A Dynamic Model for Strategies and Dynamics of Plant Water-Potential Regulation Under Drought Conditions
Source: Front Plant Sci. 2020 Apr 28;11:373. doi: 10.3389/fpls.2020.00373 (PMC7199548; doi:10.3389/fpls.2020.00373)
Supplement: DATASHEET S1 — Time series of predawn and midday leaf water potential. [file Data_Sheet_1.ZIP › Juniperus communis/Tognetti2000_co2.xlsx]

## Sheet: Tabelle1
1996-10-14	1996-11-17	1996-12-17	1997-02-12	1997-03-25	1997-04-21	1997-05-21	1997-06-19	1997-07-17	1997-08-07	1997-08-28	1997-09-17
0.240893	0.235018	0.202585	0.246298	0.563102	0.531375	0.47168	0.926204	1.35323	2.10646	2.15676	1.45076
1996-10-14	1996-11-17	1996-12-17	1997-02-12	1997-03-25	1997-04-21	1997-05-21	1997-06-19	1997-07-17	1997-08-07	1997-08-28	1997-09-17
0.943361	0.53208	0.47262	0.813866	1.18472	1.47756	1.47192	1.95323	2.46134	2.67427	2.85946	2.63995
0.1
