# Supplementary material for: A Dynamic Model for Strategies and Dynamics of Plant Water-Potential Regulation Under Drought Conditions
Source: Front Plant Sci. 2020 Apr 28;11:373. doi: 10.3389/fpls.2020.00373 (PMC7199548; doi:10.3389/fpls.2020.00373)
Supplement: DATASHEET S1 — Time series of predawn and midday leaf water potential. [file Data_Sheet_1.ZIP › Juniperus communis/Tognetti2000_control.xlsx]

## Sheet: Tabelle1
1996-10-14	1996-11-17	1996-12-17	1997-02-12	1997-03-25	1997-04-21	1997-05-21	1997-06-19	1997-07-17	1997-08-07	1997-08-28	1997-09-17
0.294947	0.207756	0.202115	0.219506	0.590129	0.720799	0.580024	1.11539	1.56968	2.29612	2.42726	1.61293
1996-10-14	1996-11-17	1996-12-17	1997-02-12	1997-03-25	1997-04-21	1997-05-21	1997-06-19	1997-07-17	1997-08-07	1997-08-28	1997-09-17
1.32197	0.586134	0.580729	0.86792	1.40118	1.63948	1.60705	2.14242	2.81316	3.18778	3.23807	2.85617
0.1
