# Supplementary material for: A Dynamic Model for Strategies and Dynamics of Plant Water-Potential Regulation Under Drought Conditions
Source: Front Plant Sci. 2020 Apr 28;11:373. doi: 10.3389/fpls.2020.00373 (PMC7199548; doi:10.3389/fpls.2020.00373)
Supplement: DATASHEET S1 — Time series of predawn and midday leaf water potential. [file Data_Sheet_1.ZIP › Juniperus osteosperma/Leffler2002.xlsx]

## Sheet: Tabelle1
2000-04-12	2000-04-27	2000-05-11	2000-05-25	2000-06-07	2000-06-21	2000-07-02	2000-07-18	2000-08-02	2000-08-19	2000-09-05	2000-09-27	2000-10-19
0.468085	0.58156	0.765957	0.921986	1.34752	1.80142	1.13475	2.28369	3.31915	1.29078	1.30496	1.20567	1.39007
2000-04-12	2000-04-27	2000-05-11	2000-05-25	2000-06-07	2000-06-21	2000-07-02	2000-07-18	2000-08-02	2000-08-19	2000-09-05	2000-09-27	2000-10-19
1.74468	1.88652	2.08511	1.92908	2.1844	2.52482	2.14184	2.93617	3.77305	2.52482	2.51064	1.58865	2.09929
0.1
