# Supplementary material for: A Dynamic Model for Strategies and Dynamics of Plant Water-Potential Regulation Under Drought Conditions
Source: Front Plant Sci. 2020 Apr 28;11:373. doi: 10.3389/fpls.2020.00373 (PMC7199548; doi:10.3389/fpls.2020.00373)
Supplement: DATASHEET S1 — Time series of predawn and midday leaf water potential. [file Data_Sheet_1.ZIP › Juniperus osteosperma/West2007.xlsx]

## Sheet: Tabelle1
124.265	154.412	185.294	216.176	222.059	227.206	236.765	244.118	280.147	309.559
0.722561	1.01157	2.93463	4.8333	4.75942	5.17342	5.48933	5.48843	2.80111	1.50484
125.735	153.676	185.294	215.441	220.588	227.206	236.029	244.853	280.147	309.559
1.84433	2.03605	3.52	5.29681	5.22301	5.51489	5.70893	5.80542	3.53282	2.16338
9
