# Supplementary material for: A Dynamic Model for Strategies and Dynamics of Plant Water-Potential Regulation Under Drought Conditions
Source: Front Plant Sci. 2020 Apr 28;11:373. doi: 10.3389/fpls.2020.00373 (PMC7199548; doi:10.3389/fpls.2020.00373)
Supplement: DATASHEET S1 — Time series of predawn and midday leaf water potential. [file Data_Sheet_1.ZIP › Juniperus virginiana/Eggemeyer2006.xlsx]

## Sheet: Tabelle1
20.8333	84.7222	106.944	141.667	163.426	170.833	183.796	198.148	214.352	225.926	250	270.833	282.407	311.574	348.148
0.420806	0.387854	0.497876	0.437554	0.699492	0.714924	0.534822	0.61466	0.925073	0.936011	0.869744	0.754139	0.696451	0.527741	0.457798
21.7593	87.037	109.259	145.37	167.13	174.537	188.426	202.315	218.519	230.556	255.556	276.852	288.426	318.981	355.093
0.742857	0.737363	1.06154	0.764835	1.3967	1.57253	1.88022	1.78132	2.02857	2.02857	1.64945	1.66044	1.55055	1.24835	0.742857
15
