# Supplementary material for: A Dynamic Model for Strategies and Dynamics of Plant Water-Potential Regulation Under Drought Conditions
Source: Front Plant Sci. 2020 Apr 28;11:373. doi: 10.3389/fpls.2020.00373 (PMC7199548; doi:10.3389/fpls.2020.00373)
Supplement: DATASHEET S1 — Time series of predawn and midday leaf water potential. [file Data_Sheet_1.ZIP › Justicia californica/Tinoco-Ojanguren2008.xlsx]

## Sheet: Tabelle1
1998-08-01	1998-08-31	1998-09-30	1998-10-30	1999-01-28	1999-04-29	1999-06-26	1999-07-26	1999-08-25
1.36331	1.07508	2.62922	3.1506	3.05704	3.50732	0.984346	1.3428	1.88049
1998-08-01	1998-08-31	1998-10-01	1998-10-31	1999-01-28	1999-04-28	1999-06-26	1999-07-27	1999-08-25
2.70046	2.19467	3.38477	3.31381	3.80715	3.93659	2.66923	2.78323	3.09248
2
