# Supplementary material for: A Dynamic Model for Strategies and Dynamics of Plant Water-Potential Regulation Under Drought Conditions
Source: Front Plant Sci. 2020 Apr 28;11:373. doi: 10.3389/fpls.2020.00373 (PMC7199548; doi:10.3389/fpls.2020.00373)
Supplement: DATASHEET S1 — Time series of predawn and midday leaf water potential. [file Data_Sheet_1.ZIP › Larrea tridentata/Pockman2010.tsv]

Decimal days	psi_s	psi_l	height
0	3.76370851370851	5.66648629148629	0.4
2	4.24873737373737	5.44390331890331	0.4
3	2.47077922077922	4.13744588744588	0.4
5	2.28914141414141	4.49747474747474	0.4
7	2.34433621933621	4.01100288600288	0.4
9	2.89917027417027	4.78733766233766	0.4
12	3.23124098124098	5.133658008658	0.4
17	4.21536796536796	5.71536796536796	0.4
