# Supplementary material for: A Dynamic Model for Strategies and Dynamics of Plant Water-Potential Regulation Under Drought Conditions
Source: Front Plant Sci. 2020 Apr 28;11:373. doi: 10.3389/fpls.2020.00373 (PMC7199548; doi:10.3389/fpls.2020.00373)
Supplement: DATASHEET S1 — Time series of predawn and midday leaf water potential. [file Data_Sheet_1.ZIP › Larrea tridentata/Pockman2010.xlsx]

## Sheet: Tabelle1
2001-09-14	2001-09-16	2001-09-17	2001-09-19	2001-09-21	2001-09-23	2001-09-26	2001-10-01
3.76371	4.24874	2.47078	2.28914	2.34434	2.89917	3.23124	4.21537
2001-09-14	2001-09-16	2001-09-17	2001-09-19	2001-09-21	2001-09-23	2001-09-26	2001-10-01
5.66649	5.4439	4.13745	4.49747	4.011	4.78734	5.13366	5.71537
0.4
