# Supplementary material for: A Dynamic Model for Strategies and Dynamics of Plant Water-Potential Regulation Under Drought Conditions
Source: Front Plant Sci. 2020 Apr 28;11:373. doi: 10.3389/fpls.2020.00373 (PMC7199548; doi:10.3389/fpls.2020.00373)
Supplement: DATASHEET S1 — Time series of predawn and midday leaf water potential. [file Data_Sheet_1.ZIP › Machilus duthiei/Singh2006.xlsx]

## Sheet: Tabelle1
1994-10-21	1994-12-18	1995-03-04	1995-04-22	1995-06-03	1995-07-29	1995-10-21	1995-12-16	1996-03-16	1996-05-11	1996-06-02	1996-12-21
0.548966	1.51034	1.09443	0.749082	0.884218	0.234318	0.661995	1.14173	0.774107	1.01293	0.562229	1.03337
1994-10-21	1994-12-16	1995-03-04	1995-04-22	1995-06-03	1995-07-28	1995-10-22	1995-12-16	1996-03-18	1996-05-11	1996-06-01	1996-12-23
1.07674	2.63964	1.83517	1.10093	1.55088	0.400817	1.00475	1.60469	2.01502	1.19811	1.1454	1.9965
5.5
