# Supplementary material for: A Dynamic Model for Strategies and Dynamics of Plant Water-Potential Regulation Under Drought Conditions
Source: Front Plant Sci. 2020 Apr 28;11:373. doi: 10.3389/fpls.2020.00373 (PMC7199548; doi:10.3389/fpls.2020.00373)
Supplement: DATASHEET S1 — Time series of predawn and midday leaf water potential. [file Data_Sheet_1.ZIP › Myrtus communis/Mendes2001_shade.xlsx]

## Sheet: Tabelle1
1997-03-06	1997-03-20	1997-04-04	1997-05-09	1997-05-29	1997-06-19	1997-07-19	1997-08-13	1997-09-19
0.457745	0.40546	0.372581	0.302499	0.225278	0.344628	0.5779	1.17747	1.45699
1997-03-06	1997-03-20	1997-04-04	1997-05-09	1997-05-29	1997-06-19	1997-07-19	1997-08-13	1997-09-19
1.35182	1.23689	1.14911	1.07893	1.20562	1.35242	1.49952	2.13036	2.39812
1
