# Supplementary material for: A Dynamic Model for Strategies and Dynamics of Plant Water-Potential Regulation Under Drought Conditions
Source: Front Plant Sci. 2020 Apr 28;11:373. doi: 10.3389/fpls.2020.00373 (PMC7199548; doi:10.3389/fpls.2020.00373)
Supplement: DATASHEET S1 — Time series of predawn and midday leaf water potential. [file Data_Sheet_1.ZIP › Myrtus communis/Mendes2001_sun.xlsx]

## Sheet: Tabelle1
1997-03-06	1997-03-20	1997-04-04	1997-05-09	1997-05-29	1997-06-19	1997-07-19	1997-08-13	1997-09-19
0.798904	0.652506	0.403851	0.365241	0.350661	0.46237	0.868081	1.72636	1.76286
1997-03-06	1997-03-20	1997-04-04	1997-05-09	1997-05-29	1997-06-19	1997-07-19	1997-08-13	1997-09-19
1.84591	1.95048	1.54115	1.27892	1.58599	1.59947	1.87979	3.31461	3.37846
1
