# Supplementary material for: A Dynamic Model for Strategies and Dynamics of Plant Water-Potential Regulation Under Drought Conditions
Source: Front Plant Sci. 2020 Apr 28;11:373. doi: 10.3389/fpls.2020.00373 (PMC7199548; doi:10.3389/fpls.2020.00373)
Supplement: DATASHEET S1 — Time series of predawn and midday leaf water potential. [file Data_Sheet_1.ZIP › Myrtus communis/Tognetti2000_co2.xlsx]

## Sheet: Tabelle1
1996-10-14	1996-11-17	1996-12-17	1997-02-12	1997-03-25	1997-04-21	1997-05-21	1997-06-19	1997-07-17	1997-08-07	1997-08-28	1997-09-17
0.208736	0.143448	0.131954	0.246437	0.578391	0.569195	0.505287	0.788506	0.964598	1.49149	1.53701	0.917241
1996-10-14	1996-11-17	1996-12-17	1997-02-12	1997-03-25	1997-04-21	1997-05-21	1997-06-19	1997-07-17	1997-08-07	1997-08-28	1997-09-17
0.555402	0.329655	0.31908	0.593103	1.13839	1.18299	1.25195	1.69517	1.97839	2.31862	2.44414	2.14391
0.1
