# Supplementary material for: A Dynamic Model for Strategies and Dynamics of Plant Water-Potential Regulation Under Drought Conditions
Source: Front Plant Sci. 2020 Apr 28;11:373. doi: 10.3389/fpls.2020.00373 (PMC7199548; doi:10.3389/fpls.2020.00373)
Supplement: DATASHEET S1 — Time series of predawn and midday leaf water potential. [file Data_Sheet_1.ZIP › Oak/Oak_Loewenstein1998.tsv]

Decimal days	psi_s	psi_l	height
0	0.179907766481501	1.09647835656639	20
18	0.0752017608217173	1.15842154910386	20
39	0.10287181637145	1.30274604339167	20
64	0.129598574572896	1.94607483492296	20
68	0.195314956503511	1.77832512315271	20
75	0.0932816266638725	1.72644376899696	20
89	0.122995493134892	1.82266009852216	20
98	0.0538203542605605	1.08704538308353	20
358	0.133333333333333	1.5787037037037	20
369	0.143518518518518	1.71759259259259	20
390	0.236111111111111	1.85648148148148	20
410	0.305555555555555	1.83333333333333	20
430	0.583333333333333	2.06481481481481	20
438	1.13888888888888	2.38888888888888	20
448	0.421296296296296	1.71759259259259	20
459	0.375	2.29629629629629	20
465	0.861111111111111	2.41203703703703	20
