# Supplementary material for: A Dynamic Model for Strategies and Dynamics of Plant Water-Potential Regulation Under Drought Conditions
Source: Front Plant Sci. 2020 Apr 28;11:373. doi: 10.3389/fpls.2020.00373 (PMC7199548; doi:10.3389/fpls.2020.00373)
Supplement: DATASHEET S1 — Time series of predawn and midday leaf water potential. [file Data_Sheet_1.ZIP › Oak/Oak_Roman2015.tsv]

Decimal days	psi_s	psi_l	height
180.575105709877	0.113386605128467	1.875	27
186.590478395065	0.149998750584226	1.5	27
188.482092592594	0.09169285346251	1.29	27
195.503883101832	0.26697521568087	2.15	27
196.5	0.297668326380409	2.18	27
201.573080632719	0.439038322980175	2.48	27
202.5	0.46959941990485	2.15	27
207.568822115382	0.640329600914708	2.24	27
209.526962191355	0.718965752381337	2.265	27
214.48876851853	0.908028214023832	2.515	27
222.47827314816	0.541608493187017	1.45	27
235.38453587963	1.05777568007143	1.88	27
259.469927469144	1.29808391218712	1.45	27
508.462824074074	0.137934555606089	0.9125	27
509.5	0.152261937743763	0.9	27
516.703935185185	0.185688599206005	0.65	27
522.5138425925929	0.221797278123328	1.1875	27
529.568551587302	0.33733780870943	1.575	27
539.593194444444	0.63634852630869	2.025	27
542.457731481481	0.745661113943683	1.875	27
553.5	1.13341174839783	2.2375	27
556.454675925926	1.14241162505883	2.2	27
563.4559259259261	1.25185969186708	2.4	27
571.5902314814809	1.25477126214958	2.5	27
580.5458912037041	1.31171106714286	2.625	27
588.5	0.47356031072017	1.2	27
592.5812962962959	0.555027872023496	1.45	27
599.5806481481479	0.523674080268634	1.75	27
606.685277777778	0.729180757531405	2.55	27
620.6683333333331	0.245249492903123	1.6	27
622.455972222222	0.280461799669631	0.9	27
629.481759259259	0.342776172555437	1.05	27
865.533234126984	0.0789431167977365	1.05	27
874.638194444444	0.0873702792830076	0.95	27
879.480092592593	0.0853176272747495	1.05	27
884.521388888889	0.0661020030809459	0.925	27
885.644398148148	0.0712427355685836	1.	27
886.538194444444	0.0747699203687441	1.1	27
892.447175925926	0.0872027817443895	1.025	27
900.47375	0.105154010066628	1.05	27
901.5	0.1130144935936	1.4	27
906.5	0.0808999727622521	1.025	27
908.5	0.0701584939618641	1.225	27
919.4993551587299	0.087068717658704	1.475	27
922.443518518519	0.0937285922370131	1.425	27
928.5	0.139761784720967	1.625	27
930.374722222222	0.157676895614107	1.8	27
935.5	0.11677982699659	1.5	27
940.410790598291	0.149871174164322	1.15	27
943.401157407407	0.17567223364869	1.15	27
950.468518518519	0.229421217220773	1.2	27
954.542592592593	0.234481984587394	1.675	27
956.382407407407	0.246713692819984	1.45	27
958.5473611111111	0.273224599103379	1.65	27
963.390509259259	0.335250989314045	1.225	27
964.445138888889	0.312313388100729	1.6	27
972.374305555556	0.377276748111769	1.85	27
979.5	0.404084596907052	1.9	27
986.515740740741	0.393359332953326	1.5	27
1000.526140873016	0.227042031493973	1.725	27
