# Supplementary material for: A Dynamic Model for Strategies and Dynamics of Plant Water-Potential Regulation Under Drought Conditions
Source: Front Plant Sci. 2020 Apr 28;11:373. doi: 10.3389/fpls.2020.00373 (PMC7199548; doi:10.3389/fpls.2020.00373)
Supplement: DATASHEET S1 — Time series of predawn and midday leaf water potential. [file Data_Sheet_1.ZIP › Olea europaea/Ahmed2009.tsv]

Decimal days	psi_s	psi_l	height
0	0.95	1.44	10.
92	1.19	1.93	10.
184	0.69	1.75	10.
275	0.75	1.45	10.
365	0.92	1.25	10.
457	1.08	1.84	10.
549	0.91	1.78	10.
640	0.75	1.42	10.
