# Supplementary material for: A Dynamic Model for Strategies and Dynamics of Plant Water-Potential Regulation Under Drought Conditions
Source: Front Plant Sci. 2020 Apr 28;11:373. doi: 10.3389/fpls.2020.00373 (PMC7199548; doi:10.3389/fpls.2020.00373)
Supplement: DATASHEET S1 — Time series of predawn and midday leaf water potential. [file Data_Sheet_1.ZIP › Olea europaea/Ahmed2009.xlsx]

## Sheet: Tabelle1
2005-03-01	2005-06-01	2005-09-01	2005-12-01	2006-03-01	2006-06-01	2006-09-01	2006-12-01
0.95	1.19	0.69	0.75	0.92	1.08	0.91	0.75
2005-03-01	2005-06-01	2005-09-01	2005-12-01	2006-03-01	2006-06-01	2006-09-01	2006-12-01
1.44	1.93	1.75	1.45	1.25	1.84	1.78	1.42
10
