# Supplementary material for: A Dynamic Model for Strategies and Dynamics of Plant Water-Potential Regulation Under Drought Conditions
Source: Front Plant Sci. 2020 Apr 28;11:373. doi: 10.3389/fpls.2020.00373 (PMC7199548; doi:10.3389/fpls.2020.00373)
Supplement: DATASHEET S1 — Time series of predawn and midday leaf water potential. [file Data_Sheet_1.ZIP › Panicum virgatum/Eggemeyer2006.xlsx]

## Sheet: Tabelle1
162.963	170.37	182.87	197.222	214.352	225.463
0.674936	0.641349	0.73081	0.742021	0.900563	0.891848
166.667	174.074	187.963	201.852	218.056	229.63
1.91319	1.74286	2.28681	2.25385	2.12198	2.24286
1.5
