# Supplementary material for: A Dynamic Model for Strategies and Dynamics of Plant Water-Potential Regulation Under Drought Conditions
Source: Front Plant Sci. 2020 Apr 28;11:373. doi: 10.3389/fpls.2020.00373 (PMC7199548; doi:10.3389/fpls.2020.00373)
Supplement: DATASHEET S1 — Time series of predawn and midday leaf water potential. [file Data_Sheet_1.ZIP › Phagnalon graecum/Gouvra2007.tsv]

Decimal days	psi_s	psi_l	height
0	0.0944351047767939	0.22340532610907	0.1
90	0.0230733812333358	0.670224544646585	0.1
151	0.0480699011660902	0.507954898328496	0.1
181	0.065800040690017	0.631136429343927	0.1
243	0.0562485945882277	0.3761299510649	0.1
