# Supplementary material for: A Dynamic Model for Strategies and Dynamics of Plant Water-Potential Regulation Under Drought Conditions
Source: Front Plant Sci. 2020 Apr 28;11:373. doi: 10.3389/fpls.2020.00373 (PMC7199548; doi:10.3389/fpls.2020.00373)
Supplement: DATASHEET S1 — Time series of predawn and midday leaf water potential. [file Data_Sheet_1.ZIP › Phagnalon graecum/Gouvra2007.xlsx]

## Sheet: Tabelle1
2002-01-01	2002-04-01	2002-06-01	2002-07-01	2002-09-01
0.0944351	0.0230734	0.0480699	0.0658	0.0562486
2002-01-01	2002-04-01	2002-06-01	2002-07-01	2002-09-01
0.223405	0.670225	0.507955	0.631136	0.37613
0.1
