# Supplementary material for: A Dynamic Model for Strategies and Dynamics of Plant Water-Potential Regulation Under Drought Conditions
Source: Front Plant Sci. 2020 Apr 28;11:373. doi: 10.3389/fpls.2020.00373 (PMC7199548; doi:10.3389/fpls.2020.00373)
Supplement: DATASHEET S1 — Time series of predawn and midday leaf water potential. [file Data_Sheet_1.ZIP › Phillyrea latifolia/Serrano2005.tsv]

Decimal days	psi_s	psi_l	height
0	0.350900535715729	1.62564001734544	6.
92	5.10694652808265	5.89816822389631	6.
184	0.478384180090983	1.53332130284772	6.
366	1.99267397294218	3.72893161207609	6.
458	6.63884033301102	7.03444579413325	6.
550	0.757505810993889	1.35091400267723	6.
