# Supplementary material for: A Dynamic Model for Strategies and Dynamics of Plant Water-Potential Regulation Under Drought Conditions
Source: Front Plant Sci. 2020 Apr 28;11:373. doi: 10.3389/fpls.2020.00373 (PMC7199548; doi:10.3389/fpls.2020.00373)
Supplement: DATASHEET S1 — Time series of predawn and midday leaf water potential. [file Data_Sheet_1.ZIP › Phillyrea latifolia/Serrano2005.xlsx]

## Sheet: Tabelle1
1999-03-01	1999-06-01	1999-09-01	2000-03-01	2000-06-01	2000-09-01
0.350901	5.10695	0.478384	1.99267	6.63884	0.757506
1999-03-01	1999-06-01	1999-09-01	2000-03-01	2000-06-01	2000-09-01
1.62564	5.89817	1.53332	3.72893	7.03445	1.35091
6
