# Supplementary material for: A Dynamic Model for Strategies and Dynamics of Plant Water-Potential Regulation Under Drought Conditions
Source: Front Plant Sci. 2020 Apr 28;11:373. doi: 10.3389/fpls.2020.00373 (PMC7199548; doi:10.3389/fpls.2020.00373)
Supplement: DATASHEET S1 — Time series of predawn and midday leaf water potential. [file Data_Sheet_1.ZIP › Phillyrea latifolia/Vilata2003.tsv]

Decimal days	psi_s	psi_l	height
0	0.390933198524194	1.66417804330932	5.5
34	0.737379381297006	2.02509273089027	5.5
67	2.64976231020292	4.42582024812746	5.5
93	5.11645913154533	5.96932081856712	5.5
116	0.474080282389669	1.90699684191381	5.5
162	0.474080282389669	1.59953482988772	5.5
276	1.04225202213707	2.01366409647319	5.5
356	0.82052646516248	2.06707708926967	5.5
435	2.1785955016319	3.81748356196848	5.5
479	6.23894476372924	6.80138889654373	5.5
542	0.792810770540655	1.38568444490985	5.5
