# Supplementary material for: A Dynamic Model for Strategies and Dynamics of Plant Water-Potential Regulation Under Drought Conditions
Source: Front Plant Sci. 2020 Apr 28;11:373. doi: 10.3389/fpls.2020.00373 (PMC7199548; doi:10.3389/fpls.2020.00373)
Supplement: DATASHEET S1 — Time series of predawn and midday leaf water potential. [file Data_Sheet_1.ZIP › Phillyrea latifolia/Vilata2003.xlsx]

## Sheet: Tabelle1
1999-05-18	1999-06-21	1999-07-24	1999-08-19	1999-09-11	1999-10-27	2000-02-18	2000-05-08	2000-07-26	2000-09-08	2000-11-10
0.390933	0.737379	2.64976	5.11646	0.47408	0.47408	1.04225	0.820526	2.1786	6.23894	0.792811
1999-05-18	1999-06-21	1999-07-24	1999-08-19	1999-09-11	1999-10-27	2000-02-18	2000-05-08	2000-07-26	2000-09-08	2000-11-10
1.66418	2.02509	4.42582	5.96932	1.907	1.59953	2.01366	2.06708	3.81748	6.80139	1.38568
5.5
