# Supplementary material for: A Dynamic Model for Strategies and Dynamics of Plant Water-Potential Regulation Under Drought Conditions
Source: Front Plant Sci. 2020 Apr 28;11:373. doi: 10.3389/fpls.2020.00373 (PMC7199548; doi:10.3389/fpls.2020.00373)
Supplement: DATASHEET S1 — Time series of predawn and midday leaf water potential. [file Data_Sheet_1.ZIP › Picea abies/Lu1995-control.xlsx]

## Sheet: Tabelle1
176.958	192.018	201.205	206.175	213.404	220.482	221.536	228.614	235.392	241.566	255.723
0.546968	0.240198	0.292603	0.323106	0.421789	0.558582	0.427405	0.432842	0.506024	0.379952	0.225572
176.958	201.205	206.325	213.554	220.482	221.536	235.542	255.723	262.952	272.139	285.392
1.30968	1.73752	1.3655	1.75232	1.57977	1.53334	2.03147	1.26794	1.57849	1.31734	2.17975
13.85
