# Supplementary material for: A Dynamic Model for Strategies and Dynamics of Plant Water-Potential Regulation Under Drought Conditions
Source: Front Plant Sci. 2020 Apr 28;11:373. doi: 10.3389/fpls.2020.00373 (PMC7199548; doi:10.3389/fpls.2020.00373)
Supplement: DATASHEET S1 — Time series of predawn and midday leaf water potential. [file Data_Sheet_1.ZIP › Pinus brutia/Lebourgouis1998_control.xlsx]

## Sheet: Tabelle1
1993-06-27	1993-07-03	1993-07-10	1993-07-16	1993-07-22	1993-07-28	1993-08-03	1993-08-09	1993-08-16	1993-08-22	1993-08-28	1993-09-03	1993-09-09	1993-09-16	1993-09-21	1993-09-28
0.425536	0.416695	0.288916	0.295989	0.215773	0.254496	0.253553	0.260567	0.259682	0.250812	0.313346	0.280724	0.533482	0.270969	0.31759	0.269142
1993-06-27	1993-07-03	1993-07-10	1993-07-16	1993-07-22	1993-07-28	1993-08-03	1993-08-09	1993-08-16	1993-08-22	1993-08-28	1993-09-03	1993-09-09	1993-09-16	1993-09-21	1993-09-28
1.10728	1.16978	1.0896	0.969775	0.723087	0.864864	1.14143	1.21976	1.06033	0.86124	1.78784	2.05643	2.19817	1.13501	1.17373	0.720936
0.5
