# Supplementary material for: A Dynamic Model for Strategies and Dynamics of Plant Water-Potential Regulation Under Drought Conditions
Source: Front Plant Sci. 2020 Apr 28;11:373. doi: 10.3389/fpls.2020.00373 (PMC7199548; doi:10.3389/fpls.2020.00373)
Supplement: DATASHEET S1 — Time series of predawn and midday leaf water potential. [file Data_Sheet_1.ZIP › Pinus brutia/Lebourgouis1998_drought.xlsx]

## Sheet: Tabelle1
1993-06-27	1993-07-03	1993-07-10	1993-07-16	1993-07-22	1993-07-28	1993-08-03	1993-08-09	1993-08-16	1993-08-22	1993-08-28	1993-09-03	1993-09-09	1993-09-16	1993-09-21	1993-09-28
0.290714	0.34532	0.399868	0.787478	0.929225	1.10274	1.33959	1.521	1.70241	1.6936	2.12871	2.46072	2.43602	2.35581	2.58484	2.46499
1993-06-27	1993-07-03	1993-07-10	1993-07-16	1993-07-22	1993-07-28	1993-08-03	1993-08-09	1993-08-16	1993-08-22	1993-08-28	1993-09-03	1993-09-09	1993-09-16	1993-09-21	1993-09-28
1.05179	1.10637	1.20061	1.42166	1.47623	1.55459	1.84696	2.15521	2.15432	2.28019	2.43788	2.62719	2.91163	2.49853	2.74342	2.4174
0.48
