# Supplementary material for: A Dynamic Model for Strategies and Dynamics of Plant Water-Potential Regulation Under Drought Conditions
Source: Front Plant Sci. 2020 Apr 28;11:373. doi: 10.3389/fpls.2020.00373 (PMC7199548; doi:10.3389/fpls.2020.00373)
Supplement: DATASHEET S1 — Time series of predawn and midday leaf water potential. [file Data_Sheet_1.ZIP › Pinus edulis/West2007.xlsx]

## Sheet: Tabelle1
125	154.412	185.294	216.176	222.794	227.206	236.029	244.118	280.147	310.294
1.08832	0.816445	1.73951	2.24794	2.17396	2.31976	2.31869	2.34209	2.24014	1.74865
125	154.412	186.029	215.441	220.588	226.471	236.029	245.588	279.412	309.559
2.06393	1.86523	2.0321	2.24803	2.2474	2.27107	2.2943	2.34191	2.41096	2.23655
15
