# Supplementary material for: A Dynamic Model for Strategies and Dynamics of Plant Water-Potential Regulation Under Drought Conditions
Source: Front Plant Sci. 2020 Apr 28;11:373. doi: 10.3389/fpls.2020.00373 (PMC7199548; doi:10.3389/fpls.2020.00373)
Supplement: DATASHEET S1 — Time series of predawn and midday leaf water potential. [file Data_Sheet_1.ZIP › Pinus fexilis/Fischer2002.tsv]

Decimal days	psi_s	psi_l	height
0	0.638095238095238	1.33333333333333	10.5
18	0.809523809523809	1.31428571428571	10.5
29	0.752380952380952	1.25714285714285	10.5
45	1.2	1.5047619047619	10.5
60	1.26666666666666	1.53333333333333	10.5
82	0.742857142857143	1.61904761904761	10.5
