# Supplementary material for: A Dynamic Model for Strategies and Dynamics of Plant Water-Potential Regulation Under Drought Conditions
Source: Front Plant Sci. 2020 Apr 28;11:373. doi: 10.3389/fpls.2020.00373 (PMC7199548; doi:10.3389/fpls.2020.00373)
Supplement: DATASHEET S1 — Time series of predawn and midday leaf water potential. [file Data_Sheet_1.ZIP › Pinus fexilis/Fischer2002.xlsx]

## Sheet: Tabelle1
2000-06-02	2000-06-20	2000-07-01	2000-07-17	2000-08-01	2000-08-23
0.638095	0.809524	0.752381	1.2	1.26667	0.742857
2000-06-02	2000-06-20	2000-07-01	2000-07-17	2000-08-01	2000-08-23
1.33333	1.31429	1.25714	1.50476	1.53333	1.61905
10.5
