# Supplementary material for: A Dynamic Model for Strategies and Dynamics of Plant Water-Potential Regulation Under Drought Conditions
Source: Front Plant Sci. 2020 Apr 28;11:373. doi: 10.3389/fpls.2020.00373 (PMC7199548; doi:10.3389/fpls.2020.00373)
Supplement: DATASHEET S1 — Time series of predawn and midday leaf water potential. [file Data_Sheet_1.ZIP › Pinus nigra/Lebourgouis_control.xlsx]

## Sheet: Tabelle1
1993-06-27	1993-07-03	1993-07-10	1993-07-16	1993-07-22	1993-07-28	1993-08-03	1993-08-09	1993-08-16	1993-08-22	1993-08-28	1993-09-03	1993-09-09	1993-09-16	1993-09-21	1993-09-28
0.38142	0.42807	0.213121	0.331087	0.235046	0.257914	0.272855	0.33536	0.29481	0.293867	0.356371	0.29204	0.425919	0.321892	0.376528	0.327992
1993-06-27	1993-07-03	1993-07-10	1993-07-16	1993-07-22	1993-07-28	1993-08-03	1993-08-09	1993-08-16	1993-08-22	1993-08-28	1993-09-03	1993-09-09	1993-09-16	1993-09-21	1993-09-28
1.05524	1.00673	1.09299	1.06838	0.694856	0.947585	1.08936	1.31834	1.15888	0.856731	1.86258	1.96469	1.63873	1.08297	1.15334	0.724384
0.48
