# Supplementary material for: A Dynamic Model for Strategies and Dynamics of Plant Water-Potential Regulation Under Drought Conditions
Source: Front Plant Sci. 2020 Apr 28;11:373. doi: 10.3389/fpls.2020.00373 (PMC7199548; doi:10.3389/fpls.2020.00373)
Supplement: DATASHEET S1 — Time series of predawn and midday leaf water potential. [file Data_Sheet_1.ZIP › Pinus nigra/Lebourgouis_drought.xlsx]

## Sheet: Tabelle1
1993-06-27	1993-07-03	1993-07-10	1993-07-16	1993-07-22	1993-07-28	1993-08-03	1993-08-09	1993-08-16	1993-08-22	1993-08-28	1993-09-03	1993-09-09	1993-09-16	1993-09-21	1993-09-28
0.333827	0.372579	0.33203	0.60857	0.877124	1.14577	1.35096	1.61957	1.71376	1.69699	2.27479	2.45621	2.31257	2.20861	2.501	2.39706
1993-06-27	1993-07-03	1993-07-10	1993-07-16	1993-07-22	1993-07-28	1993-08-03	1993-08-09	1993-08-16	1993-08-22	1993-08-28	1993-09-03	1993-09-09	1993-09-16	1993-09-21	1993-09-28
0.928371	1.18909	1.25946	1.40922	1.45587	1.59762	1.80287	2.11899	2.15771	2.22811	2.3541	2.81293	2.49496	2.40682	2.39005	2.40496
0.48
