# Supplementary material for: A Dynamic Model for Strategies and Dynamics of Plant Water-Potential Regulation Under Drought Conditions
Source: Front Plant Sci. 2020 Apr 28;11:373. doi: 10.3389/fpls.2020.00373 (PMC7199548; doi:10.3389/fpls.2020.00373)
Supplement: DATASHEET S1 — Time series of predawn and midday leaf water potential. [file Data_Sheet_1.ZIP › Pinus ponderosa/Eggemeyer2006.xlsx]

## Sheet: Tabelle1
20.3704	84.7222	106.019	141.204	163.889	170.37	183.333	197.222	214.352	225.463	249.537	270.37	281.944	311.111	347.685
0.401153	0.304521	0.36053	0.383588	0.410321	0.430565	0.36811	0.369472	0.856445	0.798711	0.629503	0.538408	0.446405	0.400245	0.403831
21.2963	86.5741	109.259	144.907	166.667	174.074	187.5	201.852	217.593	230.093	255.093	276.389	287.963	318.056	354.63
0.550549	0.632967	0.726374	0.594505	1.12198	1.01209	0.825275	1.08352	1.59451	1.86923	1.49011	1.88571	0.863736	1.06703	0.501099
35
