# Supplementary material for: A Dynamic Model for Strategies and Dynamics of Plant Water-Potential Regulation Under Drought Conditions
Source: Front Plant Sci. 2020 Apr 28;11:373. doi: 10.3389/fpls.2020.00373 (PMC7199548; doi:10.3389/fpls.2020.00373)
Supplement: DATASHEET S1 — Time series of predawn and midday leaf water potential. [file Data_Sheet_1.ZIP › Pinus ponderosa/Fischer2002.tsv]

Decimal days	psi_s	psi_l	height
0	0.952380952380952	1.69523809523809	10.5
18	0.952380952380952	1.84761904761904	10.5
29	0.847619047619047	1.65714285714285	10.5
45	1.15238095238095	2.02857142857142	10.5
60	1.23809523809523	1.92380952380952	10.5
82	0.847619047619047	1.9047619047619	10.5
