# Supplementary material for: A Dynamic Model for Strategies and Dynamics of Plant Water-Potential Regulation Under Drought Conditions
Source: Front Plant Sci. 2020 Apr 28;11:373. doi: 10.3389/fpls.2020.00373 (PMC7199548; doi:10.3389/fpls.2020.00373)
Supplement: DATASHEET S1 — Time series of predawn and midday leaf water potential. [file Data_Sheet_1.ZIP › Pinus ponderosa/Gaylord2007.tsv]

Decimal days	psi_s	psi_l	height
0	1.10168684323726	1.29541714912548	15.
31	0.899311743378602	1.89415869339996	15.
61	0.902998832421802	1.6854774818697	15.
90	0.999631291095679	1.89486714607837	15.
119	2.10233208381982	2.10832469985983	15.
149	1.99692742579733	2.01031446157596	15.
178	1.89962668223437	2.0106648790298	15.
209	1.20027806796534	1.90448839051739	15.
239	0.597915258403489	1.69992077518435	15.
268	0.900602224543722	2.0035346456213	15.
297	1.00128279972961	1.40964562130538	15.
328	0.895878141707121	1.11492168931683	15.
373	0.903436674245682	0.906270948869523	15.
402	0.701076937258034	0.808260710585654	15.
433	0.599705032876543	1.30039917118654	15.
461	0.494331100596078	1.50977359985373	15.
491	0.594996312910956	1.60439393016027	15.
521	0.792631967062004	1.91212901456517	15.
551	1.28925981687457	1.83461819733073	15.
581	1.19598414551711	1.91286793832652	15.
610	0.690591777791433	1.90090803827168	15.
640	1.191252381245	2.11029008470961	15.
669	0.495967246358998	1.21309951855688	15.
700	0.895616972899895	0.811825827289902	15.
