# Supplementary material for: A Dynamic Model for Strategies and Dynamics of Plant Water-Potential Regulation Under Drought Conditions
Source: Front Plant Sci. 2020 Apr 28;11:373. doi: 10.3389/fpls.2020.00373 (PMC7199548; doi:10.3389/fpls.2020.00373)
Supplement: DATASHEET S1 — Time series of predawn and midday leaf water potential. [file Data_Sheet_1.ZIP › Pinus ponderosa/Gaylord2007.xlsx]

## Sheet: Tabelle1
2002-01-02	2002-02-02	2002-03-04	2002-04-02	2002-05-01	2002-05-31	2002-06-29	2002-07-30	2002-08-29	2002-09-27	2002-10-26	2002-11-26	2003-01-10	2003-02-08	2003-03-11	2003-04-08	2003-05-08	2003-06-07	2003-07-07	2003-08-06	2003-09-04	2003-10-04	2003-11-02	2003-12-03
1.10169	0.899312	0.902999	0.999631	2.10233	1.99693	1.89963	1.20028	0.597915	0.900602	1.00128	0.895878	0.903437	0.701077	0.599705	0.494331	0.594996	0.792632	1.28926	1.19598	0.690592	1.19125	0.495967	0.895617
2002-01-01	2002-02-01	2002-03-02	2002-04-03	2002-05-02	2002-06-01	2002-07-01	2002-08-02	2002-09-01	2002-09-30	2002-10-31	2002-12-01	2003-01-01	2003-01-31	2003-03-01	2003-03-31	2003-05-01	2003-05-31	2003-07-01	2003-08-02	2003-08-31	2003-10-01	2003-10-31	2003-12-01
1.29542	1.89416	1.68548	1.89487	2.10832	2.01031	2.01066	1.90449	1.69992	2.00353	1.40965	1.11492	0.906271	0.808261	1.3004	1.50977	1.60439	1.91213	1.83462	1.91287	1.90091	2.11029	1.2131	0.811826
15
