# Supplementary material for: A Dynamic Model for Strategies and Dynamics of Plant Water-Potential Regulation Under Drought Conditions
Source: Front Plant Sci. 2020 Apr 28;11:373. doi: 10.3389/fpls.2020.00373 (PMC7199548; doi:10.3389/fpls.2020.00373)
Supplement: DATASHEET S1 — Time series of predawn and midday leaf water potential. [file Data_Sheet_1.ZIP › Pinus ponderosa/Simonin2006_thinned.tsv]

Decimal days	psi_s	psi_l	height
0	0.906666666666666	2.04154682007031	11.
40	1.49333333333333	1.92238506140711	11.
63	1.52	1.99050358398392	11.
83	1.53333333333333	1.58891476053508	11.
120	0.84	1.96630598548144	11.
391	0.52	1.7904396657992	11.
