# Supplementary material for: A Dynamic Model for Strategies and Dynamics of Plant Water-Potential Regulation Under Drought Conditions
Source: Front Plant Sci. 2020 Apr 28;11:373. doi: 10.3389/fpls.2020.00373 (PMC7199548; doi:10.3389/fpls.2020.00373)
Supplement: DATASHEET S1 — Time series of predawn and midday leaf water potential. [file Data_Sheet_1.ZIP › Pinus ponderosa/Simonin2006_thinned.xlsx]

## Sheet: Tabelle1
2002-04-24	2002-06-03	2002-06-26	2002-07-16	2002-08-22	2003-05-20
0.906667	1.49333	1.52	1.53333	0.84	0.52
2002-04-26	2002-06-01	2002-06-24	2002-07-18	2002-08-22	2003-05-18
2.04155	1.92239	1.9905	1.58891	1.96631	1.79044
11
