# Supplementary material for: A Dynamic Model for Strategies and Dynamics of Plant Water-Potential Regulation Under Drought Conditions
Source: Front Plant Sci. 2020 Apr 28;11:373. doi: 10.3389/fpls.2020.00373 (PMC7199548; doi:10.3389/fpls.2020.00373)
Supplement: DATASHEET S1 — Time series of predawn and midday leaf water potential. [file Data_Sheet_1.ZIP › Pinus ponderosa/Simonin2006_unthinned.tsv]

Decimal days	psi_s	psi_l	height
0	1.28	1.35433502259964	11.
33	0.84	1.54353284938136	11.
60	1.68	2.29648906542482	11.
100	1.81333333333333	2.02976761174268	11.
123	1.72	2.0710404967356	11.
143	1.85333333333333	1.70962881797014	11.
180	1.45333333333333	1.91234077523626	11.
451	0.493333333333333	1.66963429667168	11.
