# Supplementary material for: A Dynamic Model for Strategies and Dynamics of Plant Water-Potential Regulation Under Drought Conditions
Source: Front Plant Sci. 2020 Apr 28;11:373. doi: 10.3389/fpls.2020.00373 (PMC7199548; doi:10.3389/fpls.2020.00373)
Supplement: DATASHEET S1 — Time series of predawn and midday leaf water potential. [file Data_Sheet_1.ZIP › Pinus ponderosa/Simonin2006_unthinned.xlsx]

## Sheet: Tabelle1
2002-02-23	2002-03-28	2002-04-24	2002-06-03	2002-06-26	2002-07-16	2002-08-22	2003-05-20
1.28	0.84	1.68	1.81333	1.72	1.85333	1.45333	0.493333
2002-02-23	2002-03-26	2002-04-26	2002-06-01	2002-06-24	2002-07-18	2002-08-22	2003-05-18
1.35434	1.54353	2.29649	2.02977	2.07104	1.70963	1.91234	1.66963
11
