# Supplementary material for: A Dynamic Model for Strategies and Dynamics of Plant Water-Potential Regulation Under Drought Conditions
Source: Front Plant Sci. 2020 Apr 28;11:373. doi: 10.3389/fpls.2020.00373 (PMC7199548; doi:10.3389/fpls.2020.00373)
Supplement: DATASHEET S1 — Time series of predawn and midday leaf water potential. [file Data_Sheet_1.ZIP › Pinus roxburghii/Singh2006.xlsx]

## Sheet: Tabelle1
1994-11-10	1995-01-11	1995-02-22	1995-04-02	1995-05-19	1995-07-24	1995-10-07	1995-12-09	1996-03-01	1996-04-10	1996-05-14	1996-12-09
0.535088	0.578947	0.54386	0.798246	1.20175	0.307018	0.473684	0.622807	0.649123	0.938596	0.982456	0.815789
1994-11-08	1995-01-11	1995-02-19	1995-04-03	1995-05-20	1995-07-23	1995-10-06	1995-12-08	1996-03-01	1996-04-08	1996-05-14	1996-12-07
1.14035	1.0614	1.14035	1.57895	1.92982	0.596491	1.12281	0.95614	1.2807	1.63158	1.65789	1.70175
7.5
