# Supplementary material for: A Dynamic Model for Strategies and Dynamics of Plant Water-Potential Regulation Under Drought Conditions
Source: Front Plant Sci. 2020 Apr 28;11:373. doi: 10.3389/fpls.2020.00373 (PMC7199548; doi:10.3389/fpls.2020.00373)
Supplement: DATASHEET S1 — Time series of predawn and midday leaf water potential. [file Data_Sheet_1.ZIP › Pinus sylvestris/Irvine1998.tsv]

Decimal days	psi_s	psi_l	height
0	0.609523809523809	0.542857142857142	15.
9	0.457142857142857	0.333333333333333	15.
19	0.447619047619047	0.39047619047619	15.
22	0.59047619047619	0.514285714285714	15.
46	0.542857142857142	0.419047619047619	15.
61	0.695238095238095	0.409523809523809	15.
66	0.666666666666666	0.380952380952381	15.
75	0.638095238095238	0.371428571428571	15.
84	0.742857142857142	0.438095238095238	15.
89	0.704761904761904	0.266666666666666	15.
98	0.314285714285714	0.238095238095238	15.
116	0.428571428571428	0.323809523809524	15.
126	0.409523809523809	0.295238095238095	15.
131	0.409523809523809	0.457142857142857	15.
