# Supplementary material for: A Dynamic Model for Strategies and Dynamics of Plant Water-Potential Regulation Under Drought Conditions
Source: Front Plant Sci. 2020 Apr 28;11:373. doi: 10.3389/fpls.2020.00373 (PMC7199548; doi:10.3389/fpls.2020.00373)
Supplement: DATASHEET S1 — Time series of predawn and midday leaf water potential. [file Data_Sheet_1.ZIP › Pinus sylvestris/Irvine1998.xlsx]

## Sheet: Tabelle1
1995-04-23	1995-05-02	1995-05-12	1995-05-15	1995-06-08	1995-06-23	1995-06-28	1995-07-07	1995-07-16	1995-07-21	1995-07-30	1995-08-17	1995-08-27	1995-09-01
0.609524	0.457143	0.447619	0.590476	0.542857	0.695238	0.666667	0.638095	0.742857	0.704762	0.314286	0.428571	0.409524	0.409524
1995-04-23	1995-05-02	1995-05-12	1995-05-15	1995-06-08	1995-06-23	1995-06-28	1995-07-07	1995-07-16	1995-07-21	1995-07-30	1995-08-17	1995-08-27	1995-09-01
0.542857	0.333333	0.390476	0.514286	0.419048	0.409524	0.380952	0.371429	0.438095	0.266667	0.238095	0.32381	0.295238	0.457143
15
