# Supplementary material for: A Dynamic Model for Strategies and Dynamics of Plant Water-Potential Regulation Under Drought Conditions
Source: Front Plant Sci. 2020 Apr 28;11:373. doi: 10.3389/fpls.2020.00373 (PMC7199548; doi:10.3389/fpls.2020.00373)
Supplement: DATASHEET S1 — Time series of predawn and midday leaf water potential. [file Data_Sheet_1.ZIP › Pinus sylvestris/Poyatos2008.xlsx]

## Sheet: Tabelle1
296.327	454.818	470.14	486.134	497.018	509.128	524.993	546.476	563.097	579.929	595.322	616.463	841.985	863.406	878.686	907.649	935.814	956.588	983.261
0.447761	0.461538	0.446154	0.369231	0.461538	0.353846	0.692308	0.692308	0.523077	0.492308	0.523077	0.8	0.614482	0.552253	0.535944	0.594355	0.698282	0.484587	0.543173
296.327	454.818	470.14	486.134	497.018	509.128	524.993	546.476	563.097	579.929	595.322	616.463	841.985	863.406	878.686	907.649	935.814	956.588	983.261
1.49254	1.23077	1.06154	0.923077	1.73846	0.615385	1.35385	1.38462	1.32308	0.953846	1.07692	1.83077	1.23567	1.40073	1.23295	1.2307	1.59227	1.46955	1.71002
8.65
