# Supplementary material for: A Dynamic Model for Strategies and Dynamics of Plant Water-Potential Regulation Under Drought Conditions
Source: Front Plant Sci. 2020 Apr 28;11:373. doi: 10.3389/fpls.2020.00373 (PMC7199548; doi:10.3389/fpls.2020.00373)
Supplement: DATASHEET S1 — Time series of predawn and midday leaf water potential. [file Data_Sheet_1.ZIP › Populus fremontii/Smith1991_control.tsv]

Decimal days	psi_s	psi_l	height
0	0.350241080038572	1.05515911282545	3.
29	0.245130183220829	1.14850530376084	3.
71	0.22738669238187	1.55409836065573	3.
124	0.234329797492765	0.676374156219863	3.
