# Supplementary material for: A Dynamic Model for Strategies and Dynamics of Plant Water-Potential Regulation Under Drought Conditions
Source: Front Plant Sci. 2020 Apr 28;11:373. doi: 10.3389/fpls.2020.00373 (PMC7199548; doi:10.3389/fpls.2020.00373)
Supplement: DATASHEET S1 — Time series of predawn and midday leaf water potential. [file Data_Sheet_1.ZIP › Populus fremontii/Smith1991_control.xlsx]

## Sheet: Tabelle1
1985-05-29	1985-06-27	1985-08-08	1985-09-30
0.350241	0.24513	0.227387	0.23433
1985-05-29	1985-06-25	1985-08-10	1985-09-30
1.05516	1.14851	1.5541	0.676374
3
