# Supplementary material for: A Dynamic Model for Strategies and Dynamics of Plant Water-Potential Regulation Under Drought Conditions
Source: Front Plant Sci. 2020 Apr 28;11:373. doi: 10.3389/fpls.2020.00373 (PMC7199548; doi:10.3389/fpls.2020.00373)
Supplement: DATASHEET S1 — Time series of predawn and midday leaf water potential. [file Data_Sheet_1.ZIP › Populus fremontii/Smith1991_drought.tsv]

Decimal days	psi_s	psi_l	height
0	0.295081967213115	0.967213114754097	3.
30	0.262295081967212	0.868852459016393	3.
51	0.278688524590164	0.885245901639344	3.
73	0.360655737704918	1.0327868852459	3.
124	0.442622950819671	0.557377049180328	3.
