# Supplementary material for: A Dynamic Model for Strategies and Dynamics of Plant Water-Potential Regulation Under Drought Conditions
Source: Front Plant Sci. 2020 Apr 28;11:373. doi: 10.3389/fpls.2020.00373 (PMC7199548; doi:10.3389/fpls.2020.00373)
Supplement: DATASHEET S1 — Time series of predawn and midday leaf water potential. [file Data_Sheet_1.ZIP › Populus fremontii/Smith1991_drought.xlsx]

## Sheet: Tabelle1
1985-05-29	1985-06-28	1985-07-19	1985-08-10	1985-09-30
0.295082	0.262295	0.278689	0.360656	0.442623
1985-05-29	1985-06-28	1985-07-19	1985-08-10	1985-09-30
0.967213	0.868852	0.885246	1.03279	0.557377
3
