# Supplementary material for: A Dynamic Model for Strategies and Dynamics of Plant Water-Potential Regulation Under Drought Conditions
Source: Front Plant Sci. 2020 Apr 28;11:373. doi: 10.3389/fpls.2020.00373 (PMC7199548; doi:10.3389/fpls.2020.00373)
Supplement: DATASHEET S1 — Time series of predawn and midday leaf water potential. [file Data_Sheet_1.ZIP › Populus trichocarpa/Smith1991_control.tsv]

Decimal days	psi_s	psi_l	height
0	0.331258230575841	0.591524003352088	3.
28	0.232730755417215	0.691009218244941	3.
70	0.225547707410511	1.05866155872141	3.
