# Supplementary material for: A Dynamic Model for Strategies and Dynamics of Plant Water-Potential Regulation Under Drought Conditions
Source: Front Plant Sci. 2020 Apr 28;11:373. doi: 10.3389/fpls.2020.00373 (PMC7199548; doi:10.3389/fpls.2020.00373)
Supplement: DATASHEET S1 — Time series of predawn and midday leaf water potential. [file Data_Sheet_1.ZIP › Populus trichocarpa/Smith1991_control.xlsx]

## Sheet: Tabelle1
1985-05-28	1985-06-25	1985-08-06
0.331258	0.232731	0.225548
1985-05-28	1985-06-25	1985-08-08
0.591524	0.691009	1.05866
3
