# Supplementary material for: A Dynamic Model for Strategies and Dynamics of Plant Water-Potential Regulation Under Drought Conditions
Source: Front Plant Sci. 2020 Apr 28;11:373. doi: 10.3389/fpls.2020.00373 (PMC7199548; doi:10.3389/fpls.2020.00373)
Supplement: DATASHEET S1 — Time series of predawn and midday leaf water potential. [file Data_Sheet_1.ZIP › Populus trichocarpa/Smith1991_drought.xlsx]

## Sheet: Tabelle1
1985-05-29	1985-06-27	1985-08-07
0.277931	0.262005	0.362831
1985-05-29	1985-06-26	1985-08-07
0.767453	0.876422	1.21698
3
