# Supplementary material for: A Dynamic Model for Strategies and Dynamics of Plant Water-Potential Regulation Under Drought Conditions
Source: Front Plant Sci. 2020 Apr 28;11:373. doi: 10.3389/fpls.2020.00373 (PMC7199548; doi:10.3389/fpls.2020.00373)
Supplement: DATASHEET S1 — Time series of predawn and midday leaf water potential. [file Data_Sheet_1.ZIP › Pseudotsuga menziesii/Phillips2002_1.tsv]

Decimal days	psi_s	psi_l	height
0	0.489795918367346	1.60135708227311	15.
31	1.00408163265306	1.75284139100933	15.
304	0.422915360501567	1.85496183206106	15.
334	0.505626959247649	2.23969465648855	15.
365	0.501442006269593	2.25343511450381	15.
396	1.16769592476489	2.29465648854961	15.
