# Supplementary material for: A Dynamic Model for Strategies and Dynamics of Plant Water-Potential Regulation Under Drought Conditions
Source: Front Plant Sci. 2020 Apr 28;11:373. doi: 10.3389/fpls.2020.00373 (PMC7199548; doi:10.3389/fpls.2020.00373)
Supplement: DATASHEET S1 — Time series of predawn and midday leaf water potential. [file Data_Sheet_1.ZIP › Pseudotsuga menziesii/Phillips2002_2.tsv]

Decimal days	psi_s	psi_l	height
0	0.416326530612244	1.4776929601357	32.
31	0.795918367346938	1.94486853265479	32.
304	0.410407523510972	1.70381679389313	32.
334	0.393902821316614	1.90992366412213	32.
365	0.402131661442006	1.9236641221374	32.
396	0.522131661442006	2.21221374045801	32.
