# Supplementary material for: A Dynamic Model for Strategies and Dynamics of Plant Water-Potential Regulation Under Drought Conditions
Source: Front Plant Sci. 2020 Apr 28;11:373. doi: 10.3389/fpls.2020.00373 (PMC7199548; doi:10.3389/fpls.2020.00373)
Supplement: DATASHEET S1 — Time series of predawn and midday leaf water potential. [file Data_Sheet_1.ZIP › Pseudotsuga menziesii/Phillips2002_2.xlsx]

## Sheet: Tabelle1
1998-08-01	1998-09-01	1999-06-01	1999-07-01	1999-08-01	1999-09-01
0.416327	0.795918	0.410408	0.393903	0.402132	0.522132
1998-08-01	1998-09-01	1999-06-01	1999-07-01	1999-08-01	1999-09-01
1.47769	1.94487	1.70382	1.90992	1.92366	2.21221
32
