# Supplementary material for: A Dynamic Model for Strategies and Dynamics of Plant Water-Potential Regulation Under Drought Conditions
Source: Front Plant Sci. 2020 Apr 28;11:373. doi: 10.3389/fpls.2020.00373 (PMC7199548; doi:10.3389/fpls.2020.00373)
Supplement: DATASHEET S1 — Time series of predawn and midday leaf water potential. [file Data_Sheet_1.ZIP › Pseudotsuga menziesii/Phillips2002_3.tsv]

Decimal days	psi_s	psi_l	height
0	0.575510204081632	2.17811704834605	60.
31	0.673469387755102	2.45326547921967	60.
304	0.385673981191222	2.70687022900763	60.
334	0.468385579937304	2.85801526717557	60.
365	0.451786833855799	2.8442748091603	60.
396	0.609028213166144	2.91297709923664	60.
