# Supplementary material for: A Dynamic Model for Strategies and Dynamics of Plant Water-Potential Regulation Under Drought Conditions
Source: Front Plant Sci. 2020 Apr 28;11:373. doi: 10.3389/fpls.2020.00373 (PMC7199548; doi:10.3389/fpls.2020.00373)
Supplement: DATASHEET S1 — Time series of predawn and midday leaf water potential. [file Data_Sheet_1.ZIP › Pseudotsuga menziesii/Phillips2002_3.xlsx]

## Sheet: Tabelle1
1998-08-01	1998-09-01	1999-06-01	1999-07-01	1999-08-01	1999-09-01
0.57551	0.673469	0.385674	0.468386	0.451787	0.609028
1998-08-01	1998-09-01	1999-06-01	1999-07-01	1999-08-01	1999-09-01
2.17812	2.45327	2.70687	2.85802	2.84427	2.91298
60
