# Supplementary material for: A Dynamic Model for Strategies and Dynamics of Plant Water-Potential Regulation Under Drought Conditions
Source: Front Plant Sci. 2020 Apr 28;11:373. doi: 10.3389/fpls.2020.00373 (PMC7199548; doi:10.3389/fpls.2020.00373)
Supplement: DATASHEET S1 — Time series of predawn and midday leaf water potential. [file Data_Sheet_1.ZIP › Quercus cocciferia/Werner1999.xlsx]

## Sheet: Tabelle1
1996-03-17	1996-04-16	1996-05-13	1996-07-11	1996-08-21	1996-09-12	1996-10-16	1996-11-12
0.143116	0.190219	0.145908	1.10862	3.05227	1.32059	0.623018	0.364456
1996-03-17	1996-04-15	1996-05-13	1996-07-10	1996-08-21	1996-09-12	1996-10-15	1996-11-11
0.388255	1.33783	0.684164	2.38074	2.92911	1.51893	1.04576	0.74957
2
