# Supplementary material for: A Dynamic Model for Strategies and Dynamics of Plant Water-Potential Regulation Under Drought Conditions
Source: Front Plant Sci. 2020 Apr 28;11:373. doi: 10.3389/fpls.2020.00373 (PMC7199548; doi:10.3389/fpls.2020.00373)
Supplement: DATASHEET S1 — Time series of predawn and midday leaf water potential. [file Data_Sheet_1.ZIP › Quercus floribunda/Singh2006.xlsx]

## Sheet: Tabelle1
1994-09-24	1994-11-24	1995-01-24	1995-03-17	1995-04-24	1995-06-23	1995-09-12	1995-10-28	1996-02-03	1996-03-28	1996-04-19	1996-11-05
7.05263	7.14912	7.37719	6.86842	7.65789	6.71053	7.00877	7.4386	7.17544	7.55263	7.14912	7.15789
1994-09-22	1994-11-22	1995-01-21	1995-03-11	1995-04-15	1995-06-21	1995-09-09	1995-10-24	1996-01-30	1996-03-23	1996-04-18	1996-11-01
7.67544	7.62281	7.7807	7.67544	8.92105	6.84211	7.42105	8.03509	7.67544	8.65789	7.5614	8.00877
7.5
