# Supplementary material for: A Dynamic Model for Strategies and Dynamics of Plant Water-Potential Regulation Under Drought Conditions
Source: Front Plant Sci. 2020 Apr 28;11:373. doi: 10.3389/fpls.2020.00373 (PMC7199548; doi:10.3389/fpls.2020.00373)
Supplement: DATASHEET S1 — Time series of predawn and midday leaf water potential. [file Data_Sheet_1.ZIP › Quercus frainetto/Fotelli2000_control.xlsx]

## Sheet: Tabelle1
1996-07-15	1996-07-19	1996-07-30	1996-08-14	1996-09-02	1996-09-16	1996-09-28	1996-10-09	1996-10-26	1996-11-04
1.36383	1.4975	1.32666	1.37813	1.47534	1.43781	1.61937	2.06433	1.63295	1.59364
1996-07-16	1996-07-19	1996-07-29	1996-08-15	1996-09-02	1996-09-17	1996-09-28	1996-10-09	1996-10-25	1996-11-04
2.28699	2.77234	1.72194	2.03788	2.26662	2.80093	2.63045	2.76769	2.77555	2.34096
0.25
