# Supplementary material for: A Dynamic Model for Strategies and Dynamics of Plant Water-Potential Regulation Under Drought Conditions
Source: Front Plant Sci. 2020 Apr 28;11:373. doi: 10.3389/fpls.2020.00373 (PMC7199548; doi:10.3389/fpls.2020.00373)
Supplement: DATASHEET S1 — Time series of predawn and midday leaf water potential. [file Data_Sheet_1.ZIP › Quercus frainetto/Fotelli2000_drought.tsv]

Decimal days	psi_s	psi_l	height
0	3.69013581129378	2.0192994996426	0.25
6	3.69335239456754	2.37455325232308	0.25
11	3.56361686919228	2.596497498213	0.25
20	3.21658327376697	2.20550393137955	0.25
37	5.0711222301644	3.31236597569692	0.25
55	5.95889921372409	4.85989992852037	0.25
