# Supplementary material for: A Dynamic Model for Strategies and Dynamics of Plant Water-Potential Regulation Under Drought Conditions
Source: Front Plant Sci. 2020 Apr 28;11:373. doi: 10.3389/fpls.2020.00373 (PMC7199548; doi:10.3389/fpls.2020.00373)
Supplement: DATASHEET S1 — Time series of predawn and midday leaf water potential. [file Data_Sheet_1.ZIP › Quercus frainetto/Fotelli2000_drought.xlsx]

## Sheet: Tabelle1
1996-07-09	1996-07-15	1996-07-20	1996-07-29	1996-08-15	1996-09-02
3.69014	3.69335	3.56362	3.21658	5.07112	5.9589
1996-07-07	1996-07-15	1996-07-19	1996-07-29	1996-08-14	1996-09-02
2.0193	2.37455	2.5965	2.2055	3.31237	4.8599
0.25
