# Supplementary material for: A Dynamic Model for Strategies and Dynamics of Plant Water-Potential Regulation Under Drought Conditions
Source: Front Plant Sci. 2020 Apr 28;11:373. doi: 10.3389/fpls.2020.00373 (PMC7199548; doi:10.3389/fpls.2020.00373)
Supplement: DATASHEET S1 — Time series of predawn and midday leaf water potential. [file Data_Sheet_1.ZIP › Quercus ilex/Cubera2007_control.xlsx]

## Sheet: Tabelle1
2003-03-17	2003-04-16	2003-05-16	2003-06-16	2003-07-17	2003-08-17	2003-09-16	2003-10-16
0.282121	0.253398	0.264866	0.155768	0.192391	0.409912	0.396255	0.196683
2003-03-16	2003-04-17	2003-05-17	2003-06-17	2003-07-17	2003-08-17	2003-09-16	2003-10-17
1.15648	2.3288	2.33023	2.17087	1.66476	1.84209	1.90884	1.76455
3
