# Supplementary material for: A Dynamic Model for Strategies and Dynamics of Plant Water-Potential Regulation Under Drought Conditions
Source: Front Plant Sci. 2020 Apr 28;11:373. doi: 10.3389/fpls.2020.00373 (PMC7199548; doi:10.3389/fpls.2020.00373)
Supplement: DATASHEET S1 — Time series of predawn and midday leaf water potential. [file Data_Sheet_1.ZIP › Quercus ilex/Cubera2007_drought.xlsx]

## Sheet: Tabelle1
2003-03-17	2003-04-16	2003-05-16	2003-06-16	2003-07-17	2003-08-17	2003-09-16	2003-10-17
0.287147	0.273518	0.340254	0.160793	0.192381	0.585795	0.51687	0.362534
2003-03-17	2003-04-17	2003-05-17	2003-06-17	2003-07-18	2003-08-17	2003-09-17	2003-10-17
0.975592	1.9871	1.82771	2.3367	1.95122	1.93255	2.22042	1.51833
3
