# Supplementary material for: A Dynamic Model for Strategies and Dynamics of Plant Water-Potential Regulation Under Drought Conditions
Source: Front Plant Sci. 2020 Apr 28;11:373. doi: 10.3389/fpls.2020.00373 (PMC7199548; doi:10.3389/fpls.2020.00373)
Supplement: DATASHEET S1 — Time series of predawn and midday leaf water potential. [file Data_Sheet_1.ZIP › Quercus ilex/Fotelli2000_control.xlsx]

## Sheet: Tabelle1
1996-07-07	1996-07-14	1996-07-19	1996-07-28	1996-08-13	1996-09-01	1996-09-15	1996-09-26	1996-10-07	1996-10-24	1996-11-03
1.20354	1.84071	0.884956	1.55752	1.34513	1.13274	2.54867	1.9469	2.0177	0.884956	1.69912
1996-07-07	1996-07-14	1996-07-19	1996-07-28	1996-08-13	1996-09-01	1996-09-15	1996-09-26	1996-10-07	1996-10-25	1996-11-03
2.47788	3.07965	2.33628	3.50442	2.0885	2.40708	3.61062	2.76106	3.04425	1.59292	2.26549
0.25
