# Supplementary material for: A Dynamic Model for Strategies and Dynamics of Plant Water-Potential Regulation Under Drought Conditions
Source: Front Plant Sci. 2020 Apr 28;11:373. doi: 10.3389/fpls.2020.00373 (PMC7199548; doi:10.3389/fpls.2020.00373)
Supplement: DATASHEET S1 — Time series of predawn and midday leaf water potential. [file Data_Sheet_1.ZIP › Quercus ilex/Fotelli2000_drought.tsv]

Decimal days	psi_s	psi_l	height
0	3.1504424778761	3.43362831858407	0.25
17	3.39823008849557	4.38938053097345	0.25
35	3.64601769911504	4.81415929203539	0.25
