# Supplementary material for: A Dynamic Model for Strategies and Dynamics of Plant Water-Potential Regulation Under Drought Conditions
Source: Front Plant Sci. 2020 Apr 28;11:373. doi: 10.3389/fpls.2020.00373 (PMC7199548; doi:10.3389/fpls.2020.00373)
Supplement: DATASHEET S1 — Time series of predawn and midday leaf water potential. [file Data_Sheet_1.ZIP › Quercus ilex/Fotelli2000_drought.xlsx]

## Sheet: Tabelle1
1996-07-28	1996-08-14	1996-09-01
3.15044	3.39823	3.64602
1996-07-29	1996-08-13	1996-09-01
3.43363	4.38938	4.81416
0.25
