# Supplementary material for: A Dynamic Model for Strategies and Dynamics of Plant Water-Potential Regulation Under Drought Conditions
Source: Front Plant Sci. 2020 Apr 28;11:373. doi: 10.3389/fpls.2020.00373 (PMC7199548; doi:10.3389/fpls.2020.00373)
Supplement: DATASHEET S1 — Time series of predawn and midday leaf water potential. [file Data_Sheet_1.ZIP › Quercus ilex/Serrano2005.tsv]

Decimal days	psi_s	psi_l	height
0	0.723870727943137	1.82277478661599	6.
92	3.31508649829373	3.78760446995386	6.
184	0.45573813762696	1.75245570043013	6.
366	1.73925807815685	2.794216748052	6.
458	3.74805469741084	3.84695606269139	6.
550	0.85573921498388	1.44913663309802	6.
