# Supplementary material for: A Dynamic Model for Strategies and Dynamics of Plant Water-Potential Regulation Under Drought Conditions
Source: Front Plant Sci. 2020 Apr 28;11:373. doi: 10.3389/fpls.2020.00373 (PMC7199548; doi:10.3389/fpls.2020.00373)
Supplement: DATASHEET S1 — Time series of predawn and midday leaf water potential. [file Data_Sheet_1.ZIP › Quercus ilex/Tognetti1998.xlsx]

## Sheet: Tabelle1
1993-06-17	1993-07-02	1993-07-17	1993-08-01	1993-09-01	1993-10-01	1994-05-02	1994-06-02	1994-06-17	1994-07-02	1994-08-02	1994-09-02
2.24648	3.26617	3.2398	4.6199	2.72996	2.05309	2.00914	2.4135	2.88819	3.69691	4.64627	3.02883
1993-06-17	1993-07-02	1993-07-17	1993-08-01	1993-09-01	1993-10-02	1994-05-02	1994-06-02	1994-06-17	1994-07-02	1994-08-02	1994-09-01
2.83544	2.94093	4.26828	6.26371	2.98488	2.76512	2.97609	2.94093	3.02004	4.4353	4.64627	3.21343
6
