# Supplementary material for: A Dynamic Model for Strategies and Dynamics of Plant Water-Potential Regulation Under Drought Conditions
Source: Front Plant Sci. 2020 Apr 28;11:373. doi: 10.3389/fpls.2020.00373 (PMC7199548; doi:10.3389/fpls.2020.00373)
Supplement: DATASHEET S1 — Time series of predawn and midday leaf water potential. [file Data_Sheet_1.ZIP › Quercus ilex/Vilalta2003.xlsx]

## Sheet: Tabelle1
1999-05-18	1999-06-21	1999-07-24	1999-08-19	1999-09-11	1999-10-27	2000-02-18	2000-05-08	2000-07-26	2000-09-08	2000-11-10
0.723522	0.765095	2.10931	3.30108	0.487938	0.460222	1.05611	0.834384	1.73514	3.89697	0.875958
1999-05-18	1999-06-21	1999-07-24	1999-08-19	1999-09-11	1999-10-27	2000-02-18	2000-05-08	2000-07-26	2000-09-08	2000-11-10
1.85275	2.67645	3.123	3.80931	1.71842	1.78807	2.51085	2.15275	2.8745	3.92137	1.52283
5.5
