# Supplementary material for: A Dynamic Model for Strategies and Dynamics of Plant Water-Potential Regulation Under Drought Conditions
Source: Front Plant Sci. 2020 Apr 28;11:373. doi: 10.3389/fpls.2020.00373 (PMC7199548; doi:10.3389/fpls.2020.00373)
Supplement: DATASHEET S1 — Time series of predawn and midday leaf water potential. [file Data_Sheet_1.ZIP › Quercus lanata/Singh2006.xlsx]

## Sheet: Tabelle1
1994-10-21	1995-02-21	1995-04-12	1995-05-16	1995-07-18	1995-10-11	1995-12-04	1996-03-02	1996-04-28	1996-05-18	1996-12-05
7.44711	8.88922	7.36812	8.28929	7.26985	7.22548	8.24191	7.46672	8.21496	7.36578	8.01268
1994-10-20	1995-02-22	1995-04-12	1995-05-15	1995-07-18	1995-10-11	1995-12-05	1996-03-04	1996-04-28	1996-05-18	1996-12-05
8.0488	9.14865	8.17367	9.00209	7.36245	7.91992	8.51985	8.70762	8.90015	8.06949	8.86453
8
