# Supplementary material for: A Dynamic Model for Strategies and Dynamics of Plant Water-Potential Regulation Under Drought Conditions
Source: Front Plant Sci. 2020 Apr 28;11:373. doi: 10.3389/fpls.2020.00373 (PMC7199548; doi:10.3389/fpls.2020.00373)
Supplement: DATASHEET S1 — Time series of predawn and midday leaf water potential. [file Data_Sheet_1.ZIP › Quercus leucotrichophora/Singh2006.xlsx]

## Sheet: Tabelle1
1994-10-16	1994-12-31	1995-02-11	1995-03-30	1995-05-14	1995-07-14	1995-09-26	1995-11-25	1996-02-17	1996-04-11	1996-05-08	1996-11-23
3.73684	3.77193	3.73684	3.78947	4.61404	3.48246	3.65789	3.9386	3.7807	4.07895	3.9386	3.92982
1994-10-13	1994-12-28	1995-02-06	1995-03-26	1995-05-07	1995-07-11	1995-09-25	1995-11-23	1996-02-14	1996-04-05	1996-05-06	1996-11-19
4.40351	4.2807	4.32456	4.57018	5.51754	3.64035	4.13158	4.30702	4.5	5.14035	4.44737	4.86842
8.5
