# Supplementary material for: A Dynamic Model for Strategies and Dynamics of Plant Water-Potential Regulation Under Drought Conditions
Source: Front Plant Sci. 2020 Apr 28;11:373. doi: 10.3389/fpls.2020.00373 (PMC7199548; doi:10.3389/fpls.2020.00373)
Supplement: DATASHEET S1 — Time series of predawn and midday leaf water potential. [file Data_Sheet_1.ZIP › Quercus macrolepis/Fotelli2000_control.xlsx]

## Sheet: Tabelle1
1996-07-08	1996-07-15	1996-07-19	1996-07-29	1996-08-14	1996-09-02	1996-09-17	1996-09-27	1996-10-09	1996-10-25	1996-11-04
2.58065	1.72043	1.07527	1.67742	1.76344	1.84946	2.15054	2.10753	1.89247	0.387097	1.67742
1996-07-09	1996-07-15	1996-07-18	1996-07-29	1996-08-14	1996-09-02	1996-09-16	1996-09-28	1996-10-08	1996-10-25	1996-11-05
3.35484	2.49462	3.13978	2.96774	2.45161	3.09677	3.87097	2.7957	2.88172	1.93548	2.58065
0.25
