# Supplementary material for: A Dynamic Model for Strategies and Dynamics of Plant Water-Potential Regulation Under Drought Conditions
Source: Front Plant Sci. 2020 Apr 28;11:373. doi: 10.3389/fpls.2020.00373 (PMC7199548; doi:10.3389/fpls.2020.00373)
Supplement: DATASHEET S1 — Time series of predawn and midday leaf water potential. [file Data_Sheet_1.ZIP › Quercus macrolepis/Fotelli2000_drought.tsv]

Decimal days	psi_s	psi_l	height
0	1.80645161290322	3.56989247311827	0.25
6	2.83870967741935	3.56989247311827	0.25
10	2.19354838709677	3.05376344086021	0.25
20	2.32258064516129	3.44086021505376	0.25
36	3.13978494623655	5.76344086021505	0.25
55	4.64516129032258	6.02150537634408	0.25
