# Supplementary material for: A Dynamic Model for Strategies and Dynamics of Plant Water-Potential Regulation Under Drought Conditions
Source: Front Plant Sci. 2020 Apr 28;11:373. doi: 10.3389/fpls.2020.00373 (PMC7199548; doi:10.3389/fpls.2020.00373)
Supplement: DATASHEET S1 — Time series of predawn and midday leaf water potential. [file Data_Sheet_1.ZIP › Quercus macrolepis/Fotelli2000_drought.xlsx]

## Sheet: Tabelle1
1996-07-09	1996-07-15	1996-07-19	1996-07-29	1996-08-14	1996-09-02
1.80645	2.83871	2.19355	2.32258	3.13978	4.64516
1996-07-09	1996-07-16	1996-07-18	1996-07-30	1996-08-15	1996-09-03
3.56989	3.56989	3.05376	3.44086	5.76344	6.02151
0.25
