# Supplementary material for: A Dynamic Model for Strategies and Dynamics of Plant Water-Potential Regulation Under Drought Conditions
Source: Front Plant Sci. 2020 Apr 28;11:373. doi: 10.3389/fpls.2020.00373 (PMC7199548; doi:10.3389/fpls.2020.00373)
Supplement: DATASHEET S1 — Time series of predawn and midday leaf water potential. [file Data_Sheet_1.ZIP › Quercus petraea/Aranda2000.tsv]

Decimal days	psi_s	psi_l	height
0	0.371133678481349	1.29480390448692	11.
33	0.43595264170981	2.05642672242134	11.
61	0.312796611575733	2.51664136134342	11.
102	0.30955566341431	0.844312110049118	11.
362	0.386182449107797	1.40294957895209	11.
384	0.25870140748164	2.16931660110384	11.
