# Supplementary material for: A Dynamic Model for Strategies and Dynamics of Plant Water-Potential Regulation Under Drought Conditions
Source: Front Plant Sci. 2020 Apr 28;11:373. doi: 10.3389/fpls.2020.00373 (PMC7199548; doi:10.3389/fpls.2020.00373)
Supplement: DATASHEET S1 — Time series of predawn and midday leaf water potential. [file Data_Sheet_1.ZIP › Quercus petraea/Aranda2000.xlsx]

## Sheet: Tabelle1
1993-06-18	1993-07-21	1993-08-18	1993-09-28	1994-06-15	1994-07-07
0.371134	0.435953	0.312797	0.309556	0.386182	0.258701
1993-06-18	1993-07-21	1993-08-19	1993-09-28	1994-06-16	1994-07-07
1.2948	2.05643	2.51664	0.844312	1.40295	2.16932
11
