# Supplementary material for: A Dynamic Model for Strategies and Dynamics of Plant Water-Potential Regulation Under Drought Conditions
Source: Front Plant Sci. 2020 Apr 28;11:373. doi: 10.3389/fpls.2020.00373 (PMC7199548; doi:10.3389/fpls.2020.00373)
Supplement: DATASHEET S1 — Time series of predawn and midday leaf water potential. [file Data_Sheet_1.ZIP › Quercus petraea/Aranda2005.tsv]

Decimal days	psi_s	psi_l	height
0	0.252272727272727	0.808988764044944	15.
8	0.26590909090909	1.64044943820224	15.
15	0.252272727272727	1.32584269662921	15.
29	0.327272727272727	1.75280898876404	15.
36	0.313636363636363	1.95505617977528	15.
51	0.320454545454545	2.24719101123595	15.
65	0.354545454545454	2.47191011235955	15.
77	0.368181818181818	2.24719101123595	15.
91	0.538636363636363	2.67415730337078	15.
102	0.75	3.01123595505618	15.
122	0.204545454545454	2.20224719101123	15.
