# Supplementary material for: A Dynamic Model for Strategies and Dynamics of Plant Water-Potential Regulation Under Drought Conditions
Source: Front Plant Sci. 2020 Apr 28;11:373. doi: 10.3389/fpls.2020.00373 (PMC7199548; doi:10.3389/fpls.2020.00373)
Supplement: DATASHEET S1 — Time series of predawn and midday leaf water potential. [file Data_Sheet_1.ZIP › Quercus petraea/Aranda2005.xlsx]

## Sheet: Tabelle1
2000-06-09	2000-06-17	2000-06-24	2000-07-08	2000-07-15	2000-07-30	2000-08-13	2000-08-25	2000-09-08	2000-09-19	2000-10-09
0.252273	0.265909	0.252273	0.327273	0.313636	0.320455	0.354545	0.368182	0.538636	0.75	0.204545
2000-06-09	2000-06-17	2000-06-24	2000-07-08	2000-07-15	2000-07-30	2000-08-13	2000-08-25	2000-09-08	2000-09-19	2000-10-09
0.808989	1.64045	1.32584	1.75281	1.95506	2.24719	2.47191	2.24719	2.67416	3.01124	2.20225
15
