# Supplementary material for: A Dynamic Model for Strategies and Dynamics of Plant Water-Potential Regulation Under Drought Conditions
Source: Front Plant Sci. 2020 Apr 28;11:373. doi: 10.3389/fpls.2020.00373 (PMC7199548; doi:10.3389/fpls.2020.00373)
Supplement: DATASHEET S1 — Time series of predawn and midday leaf water potential. [file Data_Sheet_1.ZIP › Quercus petraea/Breda1993_control.tsv]

Decimal days	psi_s	psi_l	height
0	0.190588235294117	1.04773109243697	14.8
3	0.193865546218487	1.18789915966386	14.8
8	0.284873949579832	1.15915966386554	14.8
12	0.152268907563025	1.45512605042016	14.8
20	0.264453781512605	1.90991596638655	14.8
26	0.39	2.01857142857142	14.8
28	0.221596638655462	2.02159663865546	14.8
31	0.276050420168067	2.26487394957983	14.8
38	0.541260504201681	1.97949579831932	14.8
40	0.199915966386555	2.06773109243697	14.8
42	0.116974789915966	1.5572268907563	14.8
46	0.206470588235294	2.26386554621848	14.8
48	0.27781512605042	1.83756302521008	14.8
383	0.499117721199901	1.407486765818	14.8
386	0.294807159062266	1.80312578774893	14.8
389	0.347869926896901	1.85644063524073	14.8
391	0.417569952104867	2.06301991429291	14.8
393	0.48764809679859	2.01298210234434	14.8
400	0.868288379127807	2.22246029745399	14.8
402	0.903831610789011	2.27527098563146	14.8
406	0.683009831106632	1.98600957902697	14.8
407	0.495336526342327	1.54033274514746	14.8
408	0.290017645576004	1.88404335770103	14.8
412	0.27476682631712	2.00604991177212	14.8
414	0.293294681119236	2.00705823040081	14.8
420	0.107890093269476	1.68464834887824	14.8
422	0.229392488026219	1.5489034534913	14.8
