# Supplementary material for: A Dynamic Model for Strategies and Dynamics of Plant Water-Potential Regulation Under Drought Conditions
Source: Front Plant Sci. 2020 Apr 28;11:373. doi: 10.3389/fpls.2020.00373 (PMC7199548; doi:10.3389/fpls.2020.00373)
Supplement: DATASHEET S1 — Time series of predawn and midday leaf water potential. [file Data_Sheet_1.ZIP › Quercus petraea/Breda1993_control.xlsx]

## Sheet: Tabelle1
1990-06-07	1990-06-10	1990-06-15	1990-06-19	1990-06-27	1990-07-03	1990-07-05	1990-07-08	1990-07-15	1990-07-17	1990-07-19	1990-07-23	1990-07-25	1991-06-25	1991-06-28	1991-07-01	1991-07-03	1991-07-05	1991-07-12	1991-07-14	1991-07-18	1991-07-19	1991-07-20	1991-07-24	1991-07-26	1991-08-01	1991-08-03
0.190588	0.193866	0.284874	0.152269	0.264454	0.39	0.221597	0.27605	0.541261	0.199916	0.116975	0.206471	0.277815	0.499118	0.294807	0.34787	0.41757	0.487648	0.868288	0.903832	0.68301	0.495337	0.290018	0.274767	0.293295	0.10789	0.229392
1990-06-07	1990-06-10	1990-06-15	1990-06-19	1990-06-27	1990-07-03	1990-07-05	1990-07-08	1990-07-14	1990-07-16	1990-07-19	1990-07-23	1990-07-25	1991-06-25	1991-06-27	1991-07-01	1991-07-02	1991-07-05	1991-07-12	1991-07-14	1991-07-18	1991-07-19	1991-07-20	1991-07-23	1991-07-25	1991-07-31	1991-08-03
1.04773	1.1879	1.15916	1.45513	1.90992	2.01857	2.0216	2.26487	1.9795	2.06773	1.55723	2.26387	1.83756	1.40749	1.80313	1.85644	2.06302	2.01298	2.22246	2.27527	1.98601	1.54033	1.88404	2.00605	2.00706	1.68465	1.5489
14.8
