# Supplementary material for: A Dynamic Model for Strategies and Dynamics of Plant Water-Potential Regulation Under Drought Conditions
Source: Front Plant Sci. 2020 Apr 28;11:373. doi: 10.3389/fpls.2020.00373 (PMC7199548; doi:10.3389/fpls.2020.00373)
Supplement: DATASHEET S1 — Time series of predawn and midday leaf water potential. [file Data_Sheet_1.ZIP › Quercus petraea/Breda1993_drought.tsv]

Decimal days	psi_s	psi_l	height
0	0.25890756302521	0.790588235294118	14.8
3	0.262436974789916	1.49672268907563	14.8
8	0.353697478991597	1.27941176470588	14.8
12	0.237983193277311	1.76344537815126	14.8
14	0.531680672268908	1.98882352941176	14.8
20	0.761344537815126	2.16705882352941	14.8
23	0.815294117647059	2.41008403361344	14.8
26	1.17857142857142	2.55	14.8
28	1.4044537815126	2.86134453781512	14.8
31	1.80201680672268	3.12176470588235	14.8
36	2.20235294117647	3.36806722689075	14.8
38	0.695294117647059	1.93084033613445	14.8
42	0.168403361344538	1.95126050420168	14.8
46	0.29218487394958	2.00697478991596	14.8
48	0.380672268907563	1.97495798319327	14.8
383	0.43042601462062	1.49306780942778	14.8
386	0.345979329468113	1.92311570456264	14.8
389	0.450718427022941	1.95928913536677	14.8
391	0.554575245777668	2.14872699773128	14.8
393	0.556213763549283	1.91000756238971	14.8
400	0.971136879253847	2.11948575749937	14.8
402	1.0239475674313	2.42941769599193	14.8
406	1.71149483236703	2.7740105873456	14.8
407	1.38656415427275	2.75737332997227	14.8
408	1.45563398033778	2.672548525334	14.8
412	1.62906478447189	2.98298462314091	14.8
414	1.76745651625914	3.00126039828586	14.8
420	0.707965717166628	2.64469372321653	14.8
422	1.10360473909755	2.66309553819007	14.8
