# Supplementary material for: A Dynamic Model for Strategies and Dynamics of Plant Water-Potential Regulation Under Drought Conditions
Source: Front Plant Sci. 2020 Apr 28;11:373. doi: 10.3389/fpls.2020.00373 (PMC7199548; doi:10.3389/fpls.2020.00373)
Supplement: DATASHEET S1 — Time series of predawn and midday leaf water potential. [file Data_Sheet_1.ZIP › Quercus petraea/Breda1993_drought.xlsx]

## Sheet: Tabelle1
1990-06-07	1990-06-10	1990-06-15	1990-06-19	1990-06-21	1990-06-27	1990-06-30	1990-07-03	1990-07-05	1990-07-08	1990-07-13	1990-07-15	1990-07-19	1990-07-23	1990-07-25	1991-06-25	1991-06-28	1991-07-01	1991-07-03	1991-07-05	1991-07-12	1991-07-14	1991-07-18	1991-07-19	1991-07-20	1991-07-24	1991-07-26	1991-08-01	1991-08-03
0.258908	0.262437	0.353697	0.237983	0.531681	0.761345	0.815294	1.17857	1.40445	1.80202	2.20235	0.695294	0.168403	0.292185	0.380672	0.430426	0.345979	0.450718	0.554575	0.556214	0.971137	1.02395	1.71149	1.38656	1.45563	1.62906	1.76746	0.707966	1.1036
1990-06-07	1990-06-10	1990-06-15	1990-06-19	1990-06-21	1990-06-27	1990-06-30	1990-07-03	1990-07-05	1990-07-08	1990-07-14	1990-07-16	1990-07-19	1990-07-23	1990-07-25	1991-06-25	1991-06-27	1991-07-01	1991-07-02	1991-07-05	1991-07-11	1991-07-14	1991-07-17	1991-07-18	1991-07-20	1991-07-23	1991-07-25	1991-07-31	1991-08-02
0.790588	1.49672	1.27941	1.76345	1.98882	2.16706	2.41008	2.55	2.86134	3.12176	3.36807	1.93084	1.95126	2.00697	1.97496	1.49307	1.92312	1.95929	2.14873	1.91001	2.11949	2.42942	2.77401	2.75737	2.67255	2.98298	3.00126	2.64469	2.6631
14.8
