# Supplementary material for: A Dynamic Model for Strategies and Dynamics of Plant Water-Potential Regulation Under Drought Conditions
Source: Front Plant Sci. 2020 Apr 28;11:373. doi: 10.3389/fpls.2020.00373 (PMC7199548; doi:10.3389/fpls.2020.00373)
Supplement: DATASHEET S1 — Time series of predawn and midday leaf water potential. [file Data_Sheet_1.ZIP › Quercus pubescens/Fotelli2000_control.xlsx]

## Sheet: Tabelle1
1996-07-08	1996-07-15	1996-07-19	1996-07-30	1996-08-14	1996-09-03	1996-09-17	1996-09-27	1996-10-08	1996-10-26	1996-11-06
0.768135	1.30312	0.378058	1.0267	0.826509	0.701519	0.694309	0.804533	1.18362	1.13658	0.900335
1996-07-09	1996-07-15	1996-07-20	1996-07-30	1996-08-15	1996-09-03	1996-09-17	1996-09-27	1996-10-09	1996-10-26	1996-11-05
3.11409	2.80299	2.87784	1.79586	2.71096	2.70135	2.38681	1.65061	1.83741	1.4827	2.13134
0.25
