# Supplementary material for: A Dynamic Model for Strategies and Dynamics of Plant Water-Potential Regulation Under Drought Conditions
Source: Front Plant Sci. 2020 Apr 28;11:373. doi: 10.3389/fpls.2020.00373 (PMC7199548; doi:10.3389/fpls.2020.00373)
Supplement: DATASHEET S1 — Time series of predawn and midday leaf water potential. [file Data_Sheet_1.ZIP › Quercus pubescens/Fotelli2000_drought.tsv]

Decimal days	psi_s	psi_l	height
0	1.53729933899905	3.53712765044209	0.25
7	2.4953214868229	2.99562194179757	0.25
11	1.60872177869345	3.60855009013649	0.25
22	1.44973817495063	2.7188599879818	0.25
38	1.98025581594986	5.01845651987295	0.25
57	2.35522362434543	5.00918533779723	0.25
