# Supplementary material for: A Dynamic Model for Strategies and Dynamics of Plant Water-Potential Regulation Under Drought Conditions
Source: Front Plant Sci. 2020 Apr 28;11:373. doi: 10.3389/fpls.2020.00373 (PMC7199548; doi:10.3389/fpls.2020.00373)
Supplement: DATASHEET S1 — Time series of predawn and midday leaf water potential. [file Data_Sheet_1.ZIP › Quercus pubescens/Fotelli2000_drought.xlsx]

## Sheet: Tabelle1
1996-07-08	1996-07-15	1996-07-19	1996-07-30	1996-08-15	1996-09-03
1.5373	2.49532	1.60872	1.44974	1.98026	2.35522
1996-07-09	1996-07-15	1996-07-20	1996-07-30	1996-08-15	1996-09-03
3.53713	2.99562	3.60855	2.71886	5.01846	5.00919
0.25
