# Supplementary material for: A Dynamic Model for Strategies and Dynamics of Plant Water-Potential Regulation Under Drought Conditions
Source: Front Plant Sci. 2020 Apr 28;11:373. doi: 10.3389/fpls.2020.00373 (PMC7199548; doi:10.3389/fpls.2020.00373)
Supplement: DATASHEET S1 — Time series of predawn and midday leaf water potential. [file Data_Sheet_1.ZIP › Quercus pubescens/Poyatos2008.xlsx]

## Sheet: Tabelle1
286.221	507.306	519.604	531.069	547.392	568.887	585.7	601.701	617.169	638.964	867.321	897.092	925.336	945.183	971.137
0.608696	0.246377	0.275362	0.217391	0.492754	0.507246	0.42029	0.275362	0.434783	0.84058	0.710145	0.594203	0.666667	0.478261	0.724638
286.221	507.306	519.604	531.069	547.392	568.887	585.7	601.701	617.169	638.964	867.321	897.092	925.336	945.183	971.137
2.04348	1.31884	1.57971	0.898551	1.49275	1.84058	2.11594	1.47826	1.6087	3.21739	1.24638	2.08696	2.63768	2.76812	2.75362
10.6
