# Supplementary material for: A Dynamic Model for Strategies and Dynamics of Plant Water-Potential Regulation Under Drought Conditions
Source: Front Plant Sci. 2020 Apr 28;11:373. doi: 10.3389/fpls.2020.00373 (PMC7199548; doi:10.3389/fpls.2020.00373)
Supplement: DATASHEET S1 — Time series of predawn and midday leaf water potential. [file Data_Sheet_1.ZIP › Quercus pubescens/Tognetti1998.xlsx]

## Sheet: Tabelle1
1993-06-17	1993-07-02	1993-07-17	1993-08-01	1993-09-02	1993-10-02	1994-05-03	1994-06-02	1994-06-18	1994-07-03	1994-08-02	1994-09-02
0.293249	1.98101	1.51688	3.56329	0.556962	0.314346	0.409283	0.367089	1.24262	2.74051	3.44726	0.556962
1993-06-17	1993-07-02	1993-07-17	1993-08-01	1993-09-01	1993-10-02	1994-05-03	1994-06-02	1994-06-17	1994-07-02	1994-08-02	1994-09-02
0.514768	1.75422	2.84423	5.67475	0.7609	0.593882	0.532349	0.611463	1.39381	3.4244	3.85513	0.646624
6
