# Supplementary material for: A Dynamic Model for Strategies and Dynamics of Plant Water-Potential Regulation Under Drought Conditions
Source: Front Plant Sci. 2020 Apr 28;11:373. doi: 10.3389/fpls.2020.00373 (PMC7199548; doi:10.3389/fpls.2020.00373)
Supplement: DATASHEET S1 — Time series of predawn and midday leaf water potential. [file Data_Sheet_1.ZIP › Quercus suber/Oliveria1996.tsv]

Decimal days	psi_s	psi_l	height
0	0.336936103019247	0.805341537121232	10.
31	0.248209958890309	1.32849636546786	10.
61	0.21401540932727	1.32816966594974	10.
91	0.445563692793552	2.24344559091775	10.
122	0.601372137976095	2.365277286216	10.
152	0.259344967466171	1.35250878004954	10.
