# Supplementary material for: A Dynamic Model for Strategies and Dynamics of Plant Water-Potential Regulation Under Drought Conditions
Source: Front Plant Sci. 2020 Apr 28;11:373. doi: 10.3389/fpls.2020.00373 (PMC7199548; doi:10.3389/fpls.2020.00373)
Supplement: DATASHEET S1 — Time series of predawn and midday leaf water potential. [file Data_Sheet_1.ZIP › Quercus suber/Oliveria1996.xlsx]

## Sheet: Tabelle1
1993-03-31	1993-05-01	1993-05-31	1993-06-30	1993-07-31	1993-08-30
0.336936	0.24821	0.214015	0.445564	0.601372	0.259345
1993-03-01	1993-03-31	1993-05-01	1993-05-31	1993-06-30	1993-08-31
0.805342	1.3285	1.32817	2.24345	2.36528	1.35251
10
