# Supplementary material for: A Dynamic Model for Strategies and Dynamics of Plant Water-Potential Regulation Under Drought Conditions
Source: Front Plant Sci. 2020 Apr 28;11:373. doi: 10.3389/fpls.2020.00373 (PMC7199548; doi:10.3389/fpls.2020.00373)
Supplement: DATASHEET S1 — Time series of predawn and midday leaf water potential. [file Data_Sheet_1.ZIP › Rhamnus californica/Pratt2008-shade.xlsx]

## Sheet: Tabelle1
2004-04-22	2004-05-28	2004-06-28	2004-07-25	2004-08-26	2004-09-29	2004-11-05	2004-12-09	2005-04-27
0.580645	0.774194	1.41935	2.32258	3.09677	4.25806	1.51613	0.806452	0.483871
2004-04-09	2004-05-15	2004-06-17	2004-07-14	2004-08-15	2004-09-19	2004-10-24	2004-11-27	2005-04-15
1.52472	1.65455	2.26042	2.89752	3.59847	4.52197	2.36602	1.8291	1.45927
6.3
