# Supplementary material for: A Dynamic Model for Strategies and Dynamics of Plant Water-Potential Regulation Under Drought Conditions
Source: Front Plant Sci. 2020 Apr 28;11:373. doi: 10.3389/fpls.2020.00373 (PMC7199548; doi:10.3389/fpls.2020.00373)
Supplement: DATASHEET S1 — Time series of predawn and midday leaf water potential. [file Data_Sheet_1.ZIP › Rhamnus californica/Pratt2008-sun.xlsx]

## Sheet: Tabelle1
2004-04-16	2004-05-23	2004-06-24	2004-07-20	2004-08-21	2004-09-25	2004-11-01	2004-12-05	2005-04-23
0.733333	1.6	2.76667	3.16667	4.2	6.2	1.16667	0.8	0.833333
2004-04-13	2004-05-19	2004-06-21	2004-07-17	2004-08-19	2004-09-22	2004-10-28	2004-12-01	2005-04-17
1.31148	2.16393	2.85246	3.5082	4.59016	6.03279	2.09836	2	1.57377
6.3
