# Supplementary material for: A Dynamic Model for Strategies and Dynamics of Plant Water-Potential Regulation Under Drought Conditions
Source: Front Plant Sci. 2020 Apr 28;11:373. doi: 10.3389/fpls.2020.00373 (PMC7199548; doi:10.3389/fpls.2020.00373)
Supplement: DATASHEET S1 — Time series of predawn and midday leaf water potential. [file Data_Sheet_1.ZIP › Rhamnus crocea/Pratt2008-shade.xlsx]

## Sheet: Tabelle1
2004-04-22	2004-05-28	2004-06-28	2004-07-25	2004-08-26	2004-09-28	2004-11-06	2004-12-08	2005-04-27
0.83871	0.967742	1.35484	1.87097	2.80645	4.74194	1.51613	1.93548	0.580645
2004-04-10	2004-05-16	2004-06-15	2004-07-14	2004-08-16	2004-09-20	2004-10-25	2004-11-28	2005-04-16
1.65176	2.00387	2.29201	2.99276	3.75726	5.09341	2.96926	2.9085	1.45932
6.3
