# Supplementary material for: A Dynamic Model for Strategies and Dynamics of Plant Water-Potential Regulation Under Drought Conditions
Source: Front Plant Sci. 2020 Apr 28;11:373. doi: 10.3389/fpls.2020.00373 (PMC7199548; doi:10.3389/fpls.2020.00373)
Supplement: DATASHEET S1 — Time series of predawn and midday leaf water potential. [file Data_Sheet_1.ZIP › Rhamnus crocea/Pratt2008-sun.xlsx]

## Sheet: Tabelle1
2004-04-17	2004-05-23	2004-06-22	2004-07-19	2004-08-20	2004-09-23	2004-10-31	2004-12-04	2005-04-22
0.9	2.13333	4.7	6.13333	8.3	11.3667	3.4	2.43333	0.866667
2004-04-13	2004-05-19	2004-06-20	2004-07-17	2004-08-18	2004-09-22	2004-10-27	2004-11-30	2005-04-18
1.80328	3.11475	5.18033	6.81967	9.04918	12.0328	4.22951	3.27869	2.09836
6.3
