# Supplementary material for: A Dynamic Model for Strategies and Dynamics of Plant Water-Potential Regulation Under Drought Conditions
Source: Front Plant Sci. 2020 Apr 28;11:373. doi: 10.3389/fpls.2020.00373 (PMC7199548; doi:10.3389/fpls.2020.00373)
Supplement: DATASHEET S1 — Time series of predawn and midday leaf water potential. [file Data_Sheet_1.ZIP › Rhamnus ilicifolia/Pratt2008-shade.xlsx]

## Sheet: Tabelle1
2004-04-22	2004-05-27	2004-06-29	2004-07-25	2004-08-25	2004-09-29	2004-11-05	2004-12-08	2005-04-27
0.903226	1.06452	1.41935	2.16129	3.3871	4.87097	1.12903	1.16129	0.612903
2004-04-10	2004-05-15	2004-06-16	2004-07-14	2004-08-15	2004-09-20	2004-10-25	2004-11-26	2005-04-14
1.8105	1.90857	2.22862	2.86577	3.8842	5.15696	2.42956	2.11467	1.52271
6.3
