# Supplementary material for: A Dynamic Model for Strategies and Dynamics of Plant Water-Potential Regulation Under Drought Conditions
Source: Front Plant Sci. 2020 Apr 28;11:373. doi: 10.3389/fpls.2020.00373 (PMC7199548; doi:10.3389/fpls.2020.00373)
Supplement: DATASHEET S1 — Time series of predawn and midday leaf water potential. [file Data_Sheet_1.ZIP › Rhamnus ilicifolia/Pratt2008-sun.xlsx]

## Sheet: Tabelle1
2004-04-17	2004-05-21	2004-06-22	2004-07-19	2004-08-18	2004-09-22	2004-10-31	2004-12-03	2005-04-23
0.8	1.8	4.43333	6.43333	7.93333	10.8	2.23333	1.66667	0.866667
2004-04-14	2004-05-18	2004-06-20	2004-07-17	2004-08-18	2004-09-21	2004-10-26	2004-11-29	2005-04-15
1.70492	2.78689	5.27869	6.7541	8.98361	11.377	4.03279	2.42623	1.96721
6.3
