# Supplementary material for: A Dynamic Model for Strategies and Dynamics of Plant Water-Potential Regulation Under Drought Conditions
Source: Front Plant Sci. 2020 Apr 28;11:373. doi: 10.3389/fpls.2020.00373 (PMC7199548; doi:10.3389/fpls.2020.00373)
Supplement: DATASHEET S1 — Time series of predawn and midday leaf water potential. [file Data_Sheet_1.ZIP › Rhododendron arboreum/Singh2006.xlsx]

## Sheet: Tabelle1
1994-10-11	1994-12-11	1995-02-05	1995-03-30	1995-05-01	1995-07-05	1995-09-24	1995-11-09	1996-02-12	1996-03-29	1996-04-27	1996-11-09
3.82456	4.01754	3.74561	3.75439	4.66667	3.63158	3.62281	4.14035	3.9386	4.30702	3.70175	4.2193
1994-10-10	1994-12-11	1995-02-02	1995-03-29	1995-04-29	1995-07-03	1995-09-22	1995-11-08	1996-02-12	1996-03-29	1996-04-26	1996-11-09
4.21053	4.35965	4.27193	4.2807	5.2807	3.72807	4.14912	4.51754	4.53509	4.92982	3.86842	4.92982
5
