# Supplementary material for: A Dynamic Model for Strategies and Dynamics of Plant Water-Potential Regulation Under Drought Conditions
Source: Front Plant Sci. 2020 Apr 28;11:373. doi: 10.3389/fpls.2020.00373 (PMC7199548; doi:10.3389/fpls.2020.00373)
Supplement: DATASHEET S1 — Time series of predawn and midday leaf water potential. [file Data_Sheet_1.ZIP › Schiachyrium scoparium/Eggemeyer2006.xlsx]

## Sheet: Tabelle1
163.889	170.833	183.796	197.685	213.889	225.926
0.6064	0.690414	0.809332	0.761674	0.851498	1.00464
167.13	174.537	188.426	202.778	218.519	230.093
2.11648	2.1	2.3967	2.34176	2.16593	2.28132
1.5
