# Supplementary material for: A Dynamic Model for Strategies and Dynamics of Plant Water-Potential Regulation Under Drought Conditions
Source: Front Plant Sci. 2020 Apr 28;11:373. doi: 10.3389/fpls.2020.00373 (PMC7199548; doi:10.3389/fpls.2020.00373)
Supplement: DATASHEET S1 — Time series of predawn and midday leaf water potential. [file Data_Sheet_1.ZIP › Shorea robusta/Singh2006.xlsx]

## Sheet: Tabelle1
1994-10-11	1995-01-12	1995-02-23	1995-04-08	1995-05-27	1995-10-27	1995-12-21	1996-03-08	1996-04-29	1996-06-16	1997-01-03
0.27193	0.385965	0.631579	0.535088	0.561404	0.245614	0.333333	0.464912	0.464912	0.508772	0.342105
1994-10-08	1995-01-09	1995-02-19	1995-04-03	1995-05-21	1995-10-25	1995-12-20	1996-03-05	1996-04-26	1996-06-14	1997-01-03
0.736842	0.622807	0.973684	1.0614	1.35965	0.491228	0.692982	0.877193	0.973684	0.912281	0.464912
9
