# Supplementary material for: A Dynamic Model for Strategies and Dynamics of Plant Water-Potential Regulation Under Drought Conditions
Source: Front Plant Sci. 2020 Apr 28;11:373. doi: 10.3389/fpls.2020.00373 (PMC7199548; doi:10.3389/fpls.2020.00373)
Supplement: DATASHEET S1 — Time series of predawn and midday leaf water potential. [file Data_Sheet_1.ZIP › Spartidium saharae/Abdallah2006.xlsx]

## Sheet: Tabelle1
1999-10-23	1999-12-05	2000-01-19	2000-02-28	2000-04-11	2000-05-25	2000-07-07	2000-08-20	2000-10-01	2000-11-14	2000-12-28	2001-02-09	2001-03-24	2001-05-05	2001-06-16
0.754237	0.719135	0.568115	0.706845	0.932594	1.28879	1.07976	1.05917	0.944295	0.757028	0.707451	0.737561	0.919834	0.978877	1.03795
1999-10-19	1999-12-03	2000-01-16	2000-02-27	2000-04-09	2000-05-22	2000-07-05	2000-08-17	2000-09-27	2000-11-11	2000-12-26	2001-02-07	2001-03-22	2001-05-02	2001-06-14
1.77589	1.31328	1.02457	1.17781	1.51225	1.70175	1.65217	1.94313	1.84277	1.54681	1.15668	1.27374	1.41252	1.51504	1.63934
0.3
