# Supplementary material for: A Dynamic Model for Strategies and Dynamics of Plant Water-Potential Regulation Under Drought Conditions
Source: Front Plant Sci. 2020 Apr 28;11:373. doi: 10.3389/fpls.2020.00373 (PMC7199548; doi:10.3389/fpls.2020.00373)
Supplement: DATASHEET S1 — Time series of predawn and midday leaf water potential. [file Data_Sheet_1.ZIP › Tamarix ramosissima/Nippert2010.tsv]

Decimal days	psi_s	psi_l	height
0	0.465601847397286	2.80717790820744	2.5
26	0.764745501780043	3.37462715289136	2.5
50	1.83149716155104	3.79500625420956	2.5
69	1.84864812854806	2.69015202540171	2.5
91	1.32971711729048	2.35415664389492	2.5
