# Supplementary material for: A Dynamic Model for Strategies and Dynamics of Plant Water-Potential Regulation Under Drought Conditions
Source: Front Plant Sci. 2020 Apr 28;11:373. doi: 10.3389/fpls.2020.00373 (PMC7199548; doi:10.3389/fpls.2020.00373)
Supplement: DATASHEET S1 — Time series of predawn and midday leaf water potential. [file Data_Sheet_1.ZIP › Tamarix ramosissima/Nippert2010.xlsx]

## Sheet: Tabelle1
2006-05-24	2006-06-19	2006-07-13	2006-08-01	2006-08-23
0.465602	0.764746	1.8315	1.84865	1.32972
2006-05-25	2006-06-20	2006-07-13	2006-08-02	2006-08-24
2.80718	3.37463	3.79501	2.69015	2.35416
2.5
