# Supplementary material for: A Dynamic Model for Strategies and Dynamics of Plant Water-Potential Regulation Under Drought Conditions
Source: Front Plant Sci. 2020 Apr 28;11:373. doi: 10.3389/fpls.2020.00373 (PMC7199548; doi:10.3389/fpls.2020.00373)
Supplement: DATASHEET S1 — Time series of predawn and midday leaf water potential. [file Data_Sheet_1.ZIP › Tamarix ramosissima/Xu2008.tsv]

Decimal days	psi_s	psi_l	height
0	0.77	1.92	2.65
31	1.08	2.33	2.65
61	0.92	2.85	2.65
92	1.33	2.6	2.65
123	1.28	1.84	2.65
