# Supplementary material for: A Dynamic Model for Strategies and Dynamics of Plant Water-Potential Regulation Under Drought Conditions
Source: Front Plant Sci. 2020 Apr 28;11:373. doi: 10.3389/fpls.2020.00373 (PMC7199548; doi:10.3389/fpls.2020.00373)
Supplement: DATASHEET S1 — Time series of predawn and midday leaf water potential. [file Data_Sheet_1.ZIP › Trifolium subterraneum/Socias1997_control.tsv]

Decimal days	psi_s	psi_l	height
0	0.132183908045975	1.00555394571621	0.4
3	0.105718149328695	1.18598473872307	0.4
14	0.0931614024920302	1.38032454361054	0.4
21	0.268955858205351	1.74022022602144	0.4
28	0.191876750700279	1.6403457934898	0.4
38	0.226456099681251	1.99657104220998	0.4
