# Supplementary material for: A Dynamic Model for Strategies and Dynamics of Plant Water-Potential Regulation Under Drought Conditions
Source: Front Plant Sci. 2020 Apr 28;11:373. doi: 10.3389/fpls.2020.00373 (PMC7199548; doi:10.3389/fpls.2020.00373)
Supplement: DATASHEET S1 — Time series of predawn and midday leaf water potential. [file Data_Sheet_1.ZIP › Trifolium subterraneum/Socias1997_control.xlsx]

## Sheet: Tabelle1
1993-05-03	1993-05-06	1993-05-17	1993-05-24	1993-05-31	1993-06-10
0.132184	0.105718	0.0931614	0.268956	0.191877	0.226456
1993-05-03	1993-05-06	1993-05-17	1993-05-24	1993-05-31	1993-06-10
1.00555	1.18598	1.38032	1.74022	1.64035	1.99657
0.4
