# Supplementary material for: A Dynamic Model for Strategies and Dynamics of Plant Water-Potential Regulation Under Drought Conditions
Source: Front Plant Sci. 2020 Apr 28;11:373. doi: 10.3389/fpls.2020.00373 (PMC7199548; doi:10.3389/fpls.2020.00373)
Supplement: DATASHEET S1 — Time series of predawn and midday leaf water potential. [file Data_Sheet_1.ZIP › Trifolium subterraneum/Socias1997_drought.tsv]

Decimal days	psi_s	psi_l	height
0	0.109002221578285	1.00574712643678	0.4
3	0.105718149328695	1.4160629769149	0.4
14	0.621897034675938	2.02419588525065	0.4
21	1.69443639524775	2.65995363662706	0.4
28	1.38747223027141	3.22655269004153	0.4
38	1.32990437554332	3.42205157925239	0.4
