# Supplementary material for: A Dynamic Model for Strategies and Dynamics of Plant Water-Potential Regulation Under Drought Conditions
Source: Front Plant Sci. 2020 Apr 28;11:373. doi: 10.3389/fpls.2020.00373 (PMC7199548; doi:10.3389/fpls.2020.00373)
Supplement: DATASHEET S1 — Time series of predawn and midday leaf water potential. [file Data_Sheet_1.ZIP › Trifolium subterraneum/Socias1997_drought.xlsx]

## Sheet: Tabelle1
1993-05-03	1993-05-06	1993-05-17	1993-05-24	1993-05-31	1993-06-10
0.109002	0.105718	0.621897	1.69444	1.38747	1.3299
1993-05-03	1993-05-06	1993-05-17	1993-05-24	1993-05-31	1993-06-10
1.00575	1.41606	2.0242	2.65995	3.22655	3.42205
0.4
