# Supplementary material for: A Dynamic Model for Strategies and Dynamics of Plant Water-Potential Regulation Under Drought Conditions
Source: Front Plant Sci. 2020 Apr 28;11:373. doi: 10.3389/fpls.2020.00373 (PMC7199548; doi:10.3389/fpls.2020.00373)
Supplement: DATASHEET S1 — Time series of predawn and midday leaf water potential. [file Data_Sheet_1.ZIP › Vanclevea stylosa/Lin1996.tsv]

Decimal days	psi_s	psi_l	height
0	0.642774118558698	2.04948620876149	0.3
50	1.10616040294459	2.86776636019469	0.3
57	1.61332816737698	2.45402920497566	0.3
86	1.56450987989151	3.12966468361276	0.3
117	2.07593955831072	3.21024878312601	0.3
121	2.40643161565284	3.05273120605732	0.3
162	1.49941882991088	2.73053001622498	0.3
