# Supplementary material for: A Dynamic Model for Strategies and Dynamics of Plant Water-Potential Regulation Under Drought Conditions
Source: Front Plant Sci. 2020 Apr 28;11:373. doi: 10.3389/fpls.2020.00373 (PMC7199548; doi:10.3389/fpls.2020.00373)
Supplement: DATASHEET S1 — Time series of predawn and midday leaf water potential. [file Data_Sheet_1.ZIP › Vanclevea stylosa/Lin1996.xlsx]

## Sheet: Tabelle1
1993-05-16	1993-07-05	1993-07-12	1993-08-10	1993-09-10	1993-09-14	1993-10-25
0.642774	1.10616	1.61333	1.56451	2.07594	2.40643	1.49942
1993-05-13	1993-07-07	1993-07-12	1993-08-13	1993-09-12	1993-09-17	1993-10-31
2.04949	2.86777	2.45403	3.12966	3.21025	3.05273	2.73053
0.3
