# Supplementary material for: A Dynamic Model for Strategies and Dynamics of Plant Water-Potential Regulation Under Drought Conditions
Source: Front Plant Sci. 2020 Apr 28;11:373. doi: 10.3389/fpls.2020.00373 (PMC7199548; doi:10.3389/fpls.2020.00373)
Supplement: DATASHEET S1 — Time series of predawn and midday leaf water potential. [file Data_Sheet_1.ZIP › Vitis vinifera grenache/Schultz2003_control.xlsx]

## Sheet: Tabelle1
1994-06-28	1994-07-07	1994-07-12	1994-07-18	1994-07-28	1994-08-14	1994-08-28	1994-09-03	1994-09-16
0.140567	0.189043	0.180989	0.200745	0.277714	0.253096	0.144062	0.182585	0.185092
1994-06-27	1994-07-03	1994-07-12	1994-07-18	1994-07-28	1994-08-14	1994-08-28	1994-09-04	1994-09-16
0.72065	0.723089	1.28715	1.22959	0.954146	1.50163	1.74764	1.85106	0.396098
0.6
