# Supplementary material for: A Dynamic Model for Strategies and Dynamics of Plant Water-Potential Regulation Under Drought Conditions
Source: Front Plant Sci. 2020 Apr 28;11:373. doi: 10.3389/fpls.2020.00373 (PMC7199548; doi:10.3389/fpls.2020.00373)
Supplement: DATASHEET S1 — Time series of predawn and midday leaf water potential. [file Data_Sheet_1.ZIP › Vitis vinifera grenache/Schultz2003_drought.xlsx]

## Sheet: Tabelle1
1994-05-25	1994-06-03	1994-06-27	1994-07-06	1994-07-12	1994-07-18	1994-07-28	1994-08-14	1994-08-29	1994-09-03	1994-09-16
0.105387	0.126054	0.205911	0.347998	0.442596	0.509156	0.492592	0.664387	0.872958	0.827445	0.259859
1994-05-24	1994-06-02	1994-06-28	1994-07-03	1994-07-12	1994-07-18	1994-07-28	1994-08-14	1994-08-28	1994-09-04	1994-09-15
0.165366	0.429106	1.02065	0.923089	1.28699	1.36959	0.994146	1.38163	2.00764	2.15106	0.655935
0.6
