# Supplementary material for: A Dynamic Model for Strategies and Dynamics of Plant Water-Potential Regulation Under Drought Conditions
Source: Front Plant Sci. 2020 Apr 28;11:373. doi: 10.3389/fpls.2020.00373 (PMC7199548; doi:10.3389/fpls.2020.00373)
Supplement: DATASHEET S1 — Time series of predawn and midday leaf water potential. [file Data_Sheet_1.ZIP › Vitis vinifera syrah/Schultz2003_control.xlsx]

## Sheet: Tabelle1
1994-06-28	1994-07-07	1994-07-12	1994-07-18	1994-07-28	1994-08-14	1994-08-28	1994-09-03	1994-09-16
0.168604	0.198465	0.199605	0.247474	0.361751	0.299825	0.200061	0.266697	0.241243
1994-06-27	1994-07-03	1994-07-12	1994-07-18	1994-07-28	1994-08-14	1994-08-28	1994-09-04	1994-09-11
0.660488	0.762927	1.32715	1.18959	1.23398	1.62163	1.84764	1.95106	1.93398
0.6
