# Supplementary material for: A Dynamic Model for Strategies and Dynamics of Plant Water-Potential Regulation Under Drought Conditions
Source: Front Plant Sci. 2020 Apr 28;11:373. doi: 10.3389/fpls.2020.00373 (PMC7199548; doi:10.3389/fpls.2020.00373)
Supplement: DATASHEET S1 — Time series of predawn and midday leaf water potential. [file Data_Sheet_1.ZIP › Vitis vinifera syrah/Schultz2003_drought.xlsx]

## Sheet: Tabelle1
1994-05-25	1994-06-03	1994-06-09	1994-06-27	1994-07-06	1994-07-12	1994-07-18	1994-07-28	1994-08-14	1994-08-22	1994-08-29	1994-09-03	1994-09-16
0.114809	0.154092	0.202112	0.25264	0.432034	0.582782	0.630727	0.623433	0.88861	1.15196	1.19079	1.39754	0.390776
1994-05-25	1994-06-03	1994-06-09	1994-06-27	1994-07-06	1994-07-12	1994-07-18	1994-07-28	1994-08-14	1994-08-22	1994-08-29	1994-09-03	1994-09-16
0.265366	0.469106	0.474472	1.12065	1.10293	1.44715	1.70943	1.75398	2.02163	2.60764	2.75106	1.87398	0.596098
0.6
