# Supplementary material for: A Dynamic Model for Strategies and Dynamics of Plant Water-Potential Regulation Under Drought Conditions
Source: Front Plant Sci. 2020 Apr 28;11:373. doi: 10.3389/fpls.2020.00373 (PMC7199548; doi:10.3389/fpls.2020.00373)
Supplement: DATASHEET S1 — Time series of predawn and midday leaf water potential. [file Data_Sheet_1.ZIP › Acer saccharum/Ellsworth_1992_1.xlsx]

## Sheet: Tabelle1
1987-05-15	1987-06-09	1987-06-11	1987-06-17	1987-06-26	1987-07-03	1987-07-13	1987-07-17	1987-08-09	1987-08-23	1987-09-01	1987-09-13	1987-10-01
0.200451	0.488881	0.340421	0.787453	0.478738	0.591285	0.592637	0.741923	0.769872	0.32547	0.314275	0.452216	0.690158
1987-05-16	1987-06-12	1987-06-14	1987-06-19	1987-06-26	1987-07-03	1987-07-13	1987-07-17	1987-07-23	1987-08-10	1987-08-24	1987-09-02	1987-09-14
1.16985	1.73778	1.96467	2.04744	2.74009	1.98367	1.96915	1.98006	2.12218	1.74648	2.34157	2.12358	2.26423
0.5
control
