# Supplementary material for: A Dynamic Model for Strategies and Dynamics of Plant Water-Potential Regulation Under Drought Conditions
Source: Front Plant Sci. 2020 Apr 28;11:373. doi: 10.3389/fpls.2020.00373 (PMC7199548; doi:10.3389/fpls.2020.00373)
Supplement: DATASHEET S1 — Time series of predawn and midday leaf water potential. [file Data_Sheet_1.ZIP › Acer saccharum/Ellsworth_1992_2.xlsx]

## Sheet: Tabelle1
1987-05-15	1987-06-08	1987-06-12	1987-06-17	1987-06-24	1987-07-03	1987-07-14	1987-07-16	1987-07-23	1987-08-09	1987-08-24
0.175733	0.290383	0.241247	0.365965	0.267994	0.380616	0.319985	0.419534	0.370774	0.261533	0.251165
1987-05-16	1987-06-15	1987-06-17	1987-06-26	1987-07-04	1987-07-14	1987-07-24	1987-08-10	1987-08-24	1987-09-03	1987-09-14
1.13392	1.4856	1.66458	1.53043	1.94761	1.62156	1.67903	1.69844	1.87448	1.68031	1.71329
0.5
Const
