# Supplementary material for: A Dynamic Model for Strategies and Dynamics of Plant Water-Potential Regulation Under Drought Conditions
Source: Front Plant Sci. 2020 Apr 28;11:373. doi: 10.3389/fpls.2020.00373 (PMC7199548; doi:10.3389/fpls.2020.00373)
Supplement: DATASHEET S1 — Time series of predawn and midday leaf water potential. [file Data_Sheet_1.ZIP › Acer saccharum/Ellsworth_1992_3.xlsx]

## Sheet: Tabelle1
1987-05-15	1987-06-08	1987-06-12	1987-06-17	1987-06-24	1987-07-03	1987-07-14	1987-07-16	1987-07-23	1987-08-09	1987-08-24
0.126071	0.327648	0.290909	0.217205	0.255372	0.405334	0.270398	0.345154	0.321187	0.348385	0.213974
1987-05-16	1987-05-29	1987-06-17	1987-06-26	1987-07-04	1987-07-14	1987-07-23	1987-08-10	1987-08-24	1987-09-02	1987-09-14
0.798568	0.771269	0.898063	1.31484	1.50447	1.19053	1.45161	1.18343	0.892376	1.11753	0.827139
0.5
Const
