# Supplementary material for: A Dynamic Model for Strategies and Dynamics of Plant Water-Potential Regulation Under Drought Conditions
Source: Front Plant Sci. 2020 Apr 28;11:373. doi: 10.3389/fpls.2020.00373 (PMC7199548; doi:10.3389/fpls.2020.00373)
Supplement: DATASHEET S1 — Time series of predawn and midday leaf water potential. [file Data_Sheet_1.ZIP › Acer saccharum/Loewenstein1998.xlsx]

## Sheet: Tabelle1
1994-06-02	1994-06-13	1994-07-04	1994-07-24	1994-08-13	1994-08-21	1994-08-31	1994-09-11	1994-09-17	1993-06-09	1993-06-27	1993-07-18	1993-08-12	1993-08-16	1993-08-23	1993-09-06	1993-09-15
0.0740741	0.166667	0.375	0.351852	0.675926	1.48611	0.421296	0.467593	0.861111	0.13007	0.0918667	0.102715	0.179436	0.261817	0.0597946	0.38932	0.186982
1994-06-03	1994-06-14	1994-07-04	1994-07-24	1994-08-13	1994-08-21	1994-08-31	1994-09-10	1994-09-17	1993-06-09	1993-06-27	1993-07-18	1993-08-12	1993-08-16	1993-08-23	1993-09-06	1993-09-15
0.953704	1.27778	1.43981	1.53241	2.2037	2.73611	1.25463	1.97222	2.18056	0.596688	1.4084	0.836128	0.91285	1.32837	1.09318	1.32271	1.37019
6.85
