# Supplementary material for: A Dynamic Model for Strategies and Dynamics of Plant Water-Potential Regulation Under Drought Conditions
Source: Front Plant Sci. 2020 Apr 28;11:373. doi: 10.3389/fpls.2020.00373 (PMC7199548; doi:10.3389/fpls.2020.00373)
Supplement: DATASHEET S1 — Time series of predawn and midday leaf water potential. [file Data_Sheet_1.ZIP › Acer saccharum/Roman2015.tsv]

Decimal days	psi_s	psi_l	height
174.691775462963	0.138302262419954	0.35	27
179.585540895055	0.109662603055363	1.08333333333333	27
180.703365740716	0.114349360790116	0.95	27
181.672408564808	0.122464261159673	0.475	27
186.690532407421	0.150243533151134	1.165	27
187.590333333332	0.160252993119484	0.28	27
188.575331018516	0.0934613464451338	0.705	27
189.538650462963	0.111988007148248	0.78	27
195.5728356482	0.270882751321686	0.5	27
199.570778935181	0.40939264947839	0.515	27
201.5	0.430694580715483	0.5	27
202.5	0.459749366347556	0.275	27
207.495877314801	0.630842413284897	0.2	27
208.552797453711	0.683950183942493	0.15	27
210.561410879623	0.774578445316725	0.225	27
213.505069444445	0.858454324431231	1.45	27
216.492604166665	0.800648738586266	1.45	27
223.423729166668	0.574518854289015	0.28	27
230.5	0.849434898568135	0.396666666666667	27
494.580972222222	0.0615928479411492	0.475	27
501.585694444444	0.101943632361526	0.4	27
503.37892361111096	0.105379537122494	0.2625	27
508.58532407407404	0.143712621718172	0.441666666666667	27
516.6108796296301	0.184619492414501	0.35	27
522.528918650794	0.222115243085524	0.375	27
529.502268518519	0.333743828937071	0.366666666666667	27
539.5680555555559	0.636152454477884	0.575	27
542.588657407407	0.758361095480331	0.916666666666667	27
553.5	1.14244003444054	0.625	27
556.594768518519	1.14486149658309	0.775	27
563.574255952381	1.26657600274999	1.30833333333333	27
571.4808333333331	1.24003453781828	0.466666666666667	27
588.5	0.462429753891162	0.308333333333333	27
592.5270833333329	0.55501184535288	0.325	27
593.5	0.598738236759817	0.35	27
599.539583333333	0.518605485752911	0.35	27
601.606111111111	0.617947793272007	0.275	27
606.633611111111	0.733644956961264	0.15	27
620.6487500000001	0.245955351916182	0.475	27
622.5155555555559	0.283677885291461	0.525	27
628.554027777778	0.330161465109379	0.3	27
629.5	0.347590830230967	0.55	27
643.5	0.199569196045138	1.2	27
651.5	0.143290695179681	0.716666666666667	27
654.5	0.144916941849284	0.65	27
865.656527777778	0.0799578539207597	0.583333333333333	27
874.55	0.0864590724519229	0.35	27
879.626296296296	0.0871685022743398	0.45	27
884.666805555556	0.0667102307606109	0.35	27
885.51662037037	0.070117511427932	0.383333333333333	27
886.573842592593	0.0756256828473432	0.675	27
892.578425925926	0.0892386694324212	0.666666666666667	27
900.618055555556	0.108285480147038	0.866666666666667	27
901.5	0.114842653981698	0.633333333333333	27
906.5	0.0819724475906039	0.783333333333333	27
908.5	0.0685988450271715	0.883333333333333	27
919.623611111111	0.087706181467207	0.85	27
922.474537037037	0.0939581309616799	0.616666666666667	27
928.5	0.138068649121006	1.08333333333333	27
930.462053571429	0.158062351561066	0.8	27
935.420138888889	0.11677982699659	0.566666666666667	27
940.513888888889	0.150046515876279	0.7	27
943.563888888889	0.176358752374561	1.	27
950.521296296296	0.230957946155164	1.06666666666667	27
954.453739316239	0.231143643873972	0.9	27
956.4988425925931	0.248229395413611	0.75	27
958.442841880342	0.270915951374242	0.4	27
963.509722222222	0.333739283721873	0.616666666666667	27
964.473958333333	0.345347836825121	0.683333333333333	27
972.451041666667	0.379541996300552	0.725	27
979.5	0.406964072780782	0.6	27
986.520601851852	0.393359332953326	0.7	27
1000.516388888889	0.226850869010927	0.5	27
1011.5	0.129915302085658	0.95	27
1014.5	0.150504125658155	0.85	27
