# Supplementary material for: A Dynamic Model for Strategies and Dynamics of Plant Water-Potential Regulation Under Drought Conditions
Source: Front Plant Sci. 2020 Apr 28;11:373. doi: 10.3389/fpls.2020.00373 (PMC7199548; doi:10.3389/fpls.2020.00373)
Supplement: DATASHEET S1 — Time series of predawn and midday leaf water potential. [file Data_Sheet_1.ZIP › Annona squamosa/Endres2007-control.xlsx]

## Sheet: Tabelle1
2005-06-09	2005-07-21	2005-09-22	2005-11-18	2005-12-16	2006-02-09	2006-03-21	2006-06-20
0.225564	0.466165	0.233083	0.473684	0.330827	0.503759	0.458647	0.150376
2005-06-09	2005-07-21	2005-09-22	2005-11-18	2005-12-16	2006-02-09	2006-03-21	2006-06-20
1.02714	1.10981	0.897557	1.21049	0.990996	1.38306	1.84707	0.476543
2
