# Supplementary material for: A Dynamic Model for Strategies and Dynamics of Plant Water-Potential Regulation Under Drought Conditions
Source: Front Plant Sci. 2020 Apr 28;11:373. doi: 10.3389/fpls.2020.00373 (PMC7199548; doi:10.3389/fpls.2020.00373)
Supplement: DATASHEET S1 — Time series of predawn and midday leaf water potential. [file Data_Sheet_1.ZIP › Annona squamosa/Endres2007-drought.xlsx]

## Sheet: Tabelle1
2005-06-09	2005-07-21	2005-09-22	2005-11-18	2005-12-16	2006-02-09	2006-03-21	2006-06-20
0.210526	0.413534	0.195489	0.473684	0.278195	0.947368	2	0.172932
2005-06-09	2005-07-21	2005-09-22	2005-11-18	2005-12-16	2006-02-09	2006-03-21	2006-06-20
1.06303	1.22492	0.919097	1.44785	1.06294	1.67798	2.8758	0.605997
2
